# Supplementary material for: In silico prediction of neuropeptides in Hymenoptera parasitoid wasps
Source: PLoS One. 2018 Feb 28;13(2):e0193561. doi: 10.1371/journal.pone.0193561 (PMC5831470; doi:10.1371/journal.pone.0193561)
Supplement: S1 Table — (XLSX) [file pone.0193561.s001.xlsx]

## Sheet: Sheet1
Table S1. List of putative neuropeptide precursors of parasitoid wasps.
	Accession No.	BLAST score	E-value	Query		Amino acid sequences	Order	Superfamily	Family	Subfamily	Genus
>Argochrysis armilla_AKH	GAXO01016174.1	58.9	3e-08	GB30028-RA	Apis mellifera	MDLCCYAEHSFKLPCRSLLCAAAWFCKVSSGVLVFLLLLISMLHRGTEAQLNFSTGWGKRSHNLKMDTTTSNCFRSGRPSFQQLLDLYNLIQIEAERILDCRKLNE	Hymenoptera	Chrysidoidea	Chrysididae	Chrysidinae	Argochrysis
>Argochrysis armilla_Allatotropin	GAXO01031004.1	65.9	4e-11	XM_003427526.3	Nasonia vitripennis	MRRGLALAASLLMILASVEGSRTSRTAAHLDKHRTKQREIRGYKPEYISTAIGFGKREGSNNYGLPKLDERDKILLSLLATIPEGIPLESLLRQRNAKFGPSPMADDDGRRAATLLRLSPERRIVL	Hymenoptera	Chrysidoidea	Chrysididae	Chrysidinae	Argochrysis
>Argochrysis armilla_AST-A	GAXO01008412.1	89.7	5e-18	NV_13011	Nasonia vitripennis	MPLKIVAFCAFGAFGAFVAAEEISSSSLHSQRGSINGLTFDEPSDKRAYTYVSEYKRLPVYNFGIGKRWIDNSDDKRSRTYSFGLGKRGRNYDFGLGKRTEYAEYRPVGLTSLDYLLPVENYEGYQLRDGDNGDDMYEKKRAGYVYRFGLGKRAWNAGSESIGTGKRPNEDVLHRYNFGIGKRDAEDDESNQ	Hymenoptera	Chrysidoidea	Chrysididae	Chrysidinae	Argochrysis
>Argochrysis armilla_AST-CC	GAXO01036048.1	70.5	4e-14	NV_30012	Nasonia vitripennis	...TAGNSKAVVPASEQTMDLQRRGQAKGRIYWRCYFNAVTCFKRK	Hymenoptera	Chrysidoidea	Chrysididae	Chrysidinae	Argochrysis
>Argochrysis armilla_AST-CCC	GAXO01009462.1	101	7e-24	NV_30011	Nasonia vitripennis	MLSLRGAVSLAVCLVLLFDWSAALPAPEKERYLNEVDLVDDDGSIETALINYLFTKQIVQRLRNQLDIGDLQRKRSYWKQCAFNAVSCFGK	Hymenoptera	Chrysidoidea	Chrysididae	Chrysidinae	Argochrysis
>Argochrysis armilla_Bursicon-alpha	GAXO01016945.1	138	1e-35	NV_13010	Nasonia vitripennis	MPFWKSWQNVYSSTGSSSERSCRYLQRFPRWQTFRRKSLHTRGGELSPLPFALLAIFTICPLDARSTVHGFFDFINLPSCARYVQVFSSSTSKCAVVTGLLICLLYDNVKAILGVDECRAVPVFHVLKRDGCLPRTIPSFACRGRCSSYLFPQVSGSKFWQMERSCMCCQESGEREASVSLFCPNPKPGERKFLKVRSTFPVHQSICRIPREY	Hymenoptera	Chrysidoidea	Chrysididae	Chrysidinae	Argochrysis
>Argochrysis armilla_Bursicon-beta	GAXO01035212.1	105	7e-28	NV_03820	Nasonia vitripennis	...ETDNNSTSVSDEEFEGQLIRTCSADISVTKCEGYCDSRVQPSVMSSTGFYKECYCCRESYLKKRSIILNECYDADGIKLTGEKGYMEISLEEPAECQCLKCSDFSR	Hymenoptera	Chrysidoidea	Chrysididae	Chrysidinae	Argochrysis
>Argochrysis armilla_CAPA	GAXO01003004.1	119	7e-30	KJ020267	Solenopsis invicta	MSQRLFTVLVVLIFAISLNRGHKVNDRRTAGLVPYPRIGRNNEMTNFPRLDRASGLLHYPRVGRSDPPAPSYNRYYDPELDGNIDFYSAHEIDLDALDKDYTGFYLGKPIFLRGLDKVSKESLLPLLEHLHDVREFRPVQKSDDPRVIYSGLVGSRSSQGQLTLGGYTPRLGRENDGDVTSNVL	Hymenoptera	Chrysidoidea	Chrysididae	Chrysidinae	Argochrysis
>Argochrysis armilla_CCAP	GAXO01004957.1	42.7	0.004	NV_04678	Nasonia vitripennis	MKISVSVFALACCPLIFVCLPDFAAPQEIEEKIIPRNVDALMTDELAKMKRPFCNAFTGCGKKRSFYGKVGESQYYGSKEELRPLYKALVRAASQKAGGINANTDNTEGYRLVAGL	Hymenoptera	Chrysidoidea	Chrysididae	Chrysidinae	Argochrysis
>Argochrysis armilla_CCHamide-1	GAXO01007495.1	52.4	5e-06	scaffold176	Nasonia vitripennis	MASTSKTTCITSVVAWFSTFLLIFYFVGYASGSCAQYGHSCWGGHGRKSFDNSGNNEPRFGLSNAAGREQWILSRLGMNQVTPTVTEKHHVRWNGIYEPKTFRTRRFNPVQGPTSLINNDGLSNDKNNDETDTIAEEILLIPQKASRNEIRQPSKLQLLKILSNDEKNLK	Hymenoptera	Chrysidoidea	Chrysididae	Chrysidinae	Argochrysis
>Argochrysis armilla_CCHamide-2	GAXO01003160.1	40.4	0.015	scaffold218	Nasonia vitripennis	MIIQRIKNLWKSIMWFLVEKGGCSAFGHSCFGGHGRKFDPRTSLENRLQETQAISLYSSKQDNESPRPNNELHLGGQDFKMEDRQTRSNGNPRNAQRLDPYTLSFLVDQWVQFILFSLCLYTLEYA	Hymenoptera	Chrysidoidea	Chrysididae	Chrysidinae	Argochrysis
>Argochrysis armilla_CNMA	GAXO01019567.1	62.8	9e-25	XM_016984513.1	Nasonia vitripennis	MTRRRCPKGTSLCLKALAMCYLFAGSNIVFVLAEAEPLPPAMIYGDNLTEDAENLMLVNRLKQVAERKQDIIEQERELTEEQIAIQALLEAKAGNDGQPLPYPPKMTYQGMSGPPASRAKPASYMSLCYFKICNMGRKRQM	Hymenoptera	Chrysidoidea	Chrysididae	Chrysidinae	Argochrysis
>Argochrysis armilla_Corazonin	GAXO01003098.1	55.8	6e-08	NV_09278	Nasonia vitripennis	MAVCKISTFLLLSLVVTTAVCQTFQYSHGWTNGKRSRTSGLVAIAPEFKATSSYNQNTDPELSNIWLQCALSKLKMLLQESGDDQLYLLPCELIDSPKKTYSKI	Hymenoptera	Chrysidoidea	Chrysididae	Chrysidinae	Argochrysis
>Argochrysis armilla_DH31	GAXO01012939.1	120	8e-31	NV_02135	Nasonia vitripennis	MQREIALSCLALTVLVVFAVSSSTVDAAPYTHQSYWDQLEQEDPETLGDMFTRLERALMLENNKRGLDLGLSRGFSGSQAAKHLMGLAAANYAGGPGRRRRSEQA	Hymenoptera	Chrysidoidea	Chrysididae	Chrysidinae	Argochrysis
>Argochrysis armilla_Elevenin	GAXO01005031.1	136	9e-39	GATY02023796.1	Chrysis viridula	MFLQSCVIILGIFAWYAEIASGRMVDCERYPFHSTCRGTMSKKNGVRTSVFREQDCDDFNDDLPCTVEKLK	Hymenoptera	Chrysidoidea	Chrysididae	Chrysidinae	Argochrysis
>Argochrysis armilla_FMRFamide	GAXO01006850.1	77	5e-15	GB18227-RA	Apis mellifera	MGASFIRFGRGGGGEPILRDSNVISSESNPQVSRQPRFKSPDIVIRFGRSGSQNAWTEQAVKRARSDLNFIRFGRDVQILPEEIDLSVICSELFSGNSGNSKHLSLYLFRLFRLCSILQGIDDDYRNNLDFVDGNSADIRHE	Hymenoptera	Chrysidoidea	Chrysididae	Chrysidinae	Argochrysis
>Argochrysis armilla_ILP1	GAXO01017855.1	121	2e-30	NV_03688	Nasonia vitripennis	MMSVYRYKVLIVIILMALLMPRSGNSQLNMFQYTRKRSAMSTVHKYCGKNLSNALKVICDGVYNQMFKKNGQEMEMDDYPFPYDESYPFRSRASANAMMGRFGGARLRRQSRGVYDECCIKACSLEEMSSYCGRR	Hymenoptera	Chrysidoidea	Chrysididae	Chrysidinae	Argochrysis
>Argochrysis armilla_ILP2	GAXO01020767.1	98.6	2e-22	NV_30146	Nasonia vitripennis	MTRMEGNTMRGSRCCWILRFVLMTLVVLSVLQLGQAAPYRKSHQRTLRLCSRSLSDALYLVCRERGGYNEPFSYSEEDEPRGYTGPGLVEECCYHSCSYEQLEQYCKPSSEEKRSGVIGEEYRIVNLPYSSARTEESGEEGPRLNTEQTGEAQN	Hymenoptera	Chrysidoidea	Chrysididae	Chrysidinae	Argochrysis
>Argochrysis armilla_ITG-like	GAXO01008554.1	279	4e-87	XM_001604783.3	Nasonia vitripennis	MRNMKVQRNIAVTVVALLSTMHFGAEAWGGLFNRFSPEMLSNLGYGGHGGYLSRTGLLQRPLSDSYNGPYGNSLEEVLDDPCYKKKCVTNEHCCAGSVCVVIDGDIGTCVYEYGLKQGELCRRDNDCETGLMCADSASGDIRTCQPPITGNKQYSEECNMSSECDISHGLCCQMQRRHRQTARKVCSYFKDPLVCIGPVAVDQIKSVIQYTSGEKRITGQGNRLFKRMPFA	Hymenoptera	Chrysidoidea	Chrysididae	Chrysidinae	Argochrysis
>Argochrysis armilla_ITPL	GAXO01010881.1	168	3e-46	NV_07921	Nasonia vitripennis	MMNRQETSNPSLANDRFAETCPAAISYDSGCPTTSSRSSSRSSSRSSARSSTPLPSLLSAVALSMTLLLVFSCLEMASAKSGVLLPALSKRSFLEISCKGVYDKSIYARLDRICEDCYNLFREPQLHSLCRKDCFTSDYFKGCIDVLLLHDEVEQIQTWIKQLHGADPLV	Hymenoptera	Chrysidoidea	Chrysididae	Chrysidinae	Argochrysis
>Argochrysis armilla_Myosuppressin	GAXO01008472.1	145	4e-39	NV_09202	Nasonia vitripennis	MNAAIFLVFSMTTMAALVGETLAMPPAQCSPGLLDEVPPRIRKVCAALSTIYDLSSAMENYIDDKVPVLRDNMPLPDSGVKRQDVDHVFLRFGKRR	Hymenoptera	Chrysidoidea	Chrysididae	Chrysidinae	Argochrysis
>Argochrysis armilla_NPF	GAXO01035123.1	90.9	8e-22	NV_13002	Nasonia vitripennis	MQSLAKAQAMSNVAHIAWCFLLITAFGPLLIHGEPEPMARPTRPKVITSPEELRRYLDSVKDFYTLNGKARYGKRAGVSSAT	Hymenoptera	Chrysidoidea	Chrysididae	Chrysidinae	Argochrysis
>Argochrysis armilla_NPLP1	GAXO01027117.1	317	9e-94	GBYB01013540.1	Fopius arisanus	MALSAGRLISFLLYVFVVNDLRLATVKCQDEEGSQCLPKKTFVALLRLPEVNSNLAAYSRTARIIHDSKNRNDIAHLKALSSEENDDAEICIPANVYVELFRNSAMRGHLSPIERGQKMMENPNDRGYDSFEDDSISEAEKRSLATLAKNDDLPVTIRDRKGKQEGDKRSVLTGQSVESLLEGLLDEQTRRNMPDILQEYTLPNGEIDLDALTRDYSQGKRNIASLARDYGLPSGKRNVASLARDFALPNGKRNIGAMAREHLLPMGGKRNVASLARVYMLPQNGKRNIAALARDYSLPSGKRYADEFSYDDYDDEEKRNIASLARNADWPGLAKRSVVVPPARVILRILTRHGRSLNDRYLDGIKDETLDLQKLPRESSWNGQEEAKHQTSEVRVPLG…	Hymenoptera	Chrysidoidea	Chrysididae	Chrysidinae	Argochrysis
>Argochrysis armilla_Orcokinin A	GAXO01003237.1	48.5	0.0005	NV_30010	Nasonia vitripennis	...DRYFEDRSNSYQPRMLSVDGRFLRQTRRGLDSLSGATFGESKRSAAARRASSPSHQFDRYAKRNIDEIDRTAFDSFFKRNFDEIDRDGFDGLDDFTKRLSDYFTNRQRR	Hymenoptera	Chrysidoidea	Chrysididae	Chrysidinae	Argochrysis
>Argochrysis armilla_Orcokinin B	GAXO01029801.1	51.6	0.0002	GEZB01010041.1	Locusta migratoria	MMMANSHASYILPIILAVLASVFASPIQFQEESGILRQDAYPALEYLDRYFEDRSHQLKRNLDQIGGGNLVKRRENGGKLPEEREELFLRNLDHIGGGNLLRSAEEYSRDGTRAGLPHPPPKNARTVDPLGGGNFVKRSINRAGEKSFSVVETDDGILIRYD	Hymenoptera	Chrysidoidea	Chrysididae	Chrysidinae	Argochrysis
>Argochrysis armilla_PDF	GAXO01029908.1	89.4	2e-21	NV_15000	Nasonia vitripennis	MSNSVKYLVAIVILLGLLYPTLGSMDDSERNALGSNFPYGRGLDSELQLARLLMIPQRMCHPKRNSELINSLLGLPKNMNNAGK	Hymenoptera	Chrysidoidea	Chrysididae	Chrysidinae	Argochrysis
>Argochrysis armilla_Pyrokinin	GAXO01031334.1	53.5	5e-06	NV_30144	Nasonia vitripennis	MQEPSHTSATWILLLFLLYTVSSISGEYGAREGSSGAVNERTVDAGDFRTCVDGKCIKRTTQEITSGMWFGPRLGRRRRSGERSAINAEINAERDGELEGLANALGAADRLDGWLVLSIPANQKRQSTSFTPRLGRELYGEKFRQREDNVGSMDTENDLELLRSPSLYSPRLGRKLLLPSSSRLPSQLQPLLQRLQENYQRINE	Hymenoptera	Chrysidoidea	Chrysididae	Chrysidinae	Argochrysis
>Argochrysis armilla_SIFamide	GAXO01034232.1	73.6	6e-16	NV_30008	Nasonia vitripennis	MVSTRQAFALIVILAVLVSTASAAYKKPPFNGSIFGKRSNTVSDYDIMNRALSQMCEAASETCNAWFSRQDAK	Hymenoptera	Chrysidoidea	Chrysididae	Chrysidinae	Argochrysis
>Argochrysis armilla_sNPF	GAXO01029933.1	81.3	2e-16	NV_13003	Nasonia vitripennis	MLAKSCTMSIIVAIVIGTALATENYMDYGDDLSDKTSPGENLRELFRLLVQRNALDNAGFVGVPLEHFMSRKSQRSPSLRLRFGRSGPHVPAGILSRPMGDVATFDGN	Hymenoptera	Chrysidoidea	Chrysididae	Chrysidinae	Argochrysis
>Argochrysis armilla_Sulfakinin	GAXO01033343.1	63.9	3e-12	GB15923-RA	Apis mellifera	...LDEEEEDLLENKRQQFDDYGHMRFGKREKFDDYGHMRFGRRHE	Hymenoptera	Chrysidoidea	Chrysididae	Chrysidinae	Argochrysis
>Argochrysis armilla_Tachykinin	GAXO01015624.1	181	8e-48	NV_03478	Nasonia vitripennis	MFISFSVIVVALSIRWSVAEETFTGNDGASAKRAPMGFQGMRGKKDIFPTKNADFSKTAVMGFEEMDSKREAMGPDIEDNLLHDDLEKRAPMGFQGMRGKKEYLGADFEESYQHDEYEKRAPMGFQGMRGKKALIEEYYKRAPMGFQGMRGKKSLEEVLEEIEKRAMMGFQGMRGKKTYYLDYPDEYDKRAMMMGFQGMRGKKDEFPADWEKRARMGFQGMRGKKSFLQDIEELEKRAIMGFHGMRGKKDSYDSYVDYAMDPYPYEKTGPLAFREFEDRIESEKRAPMGFQGMRGKRNTLHLFGSNSAMEKRANGYPGSQ	Hymenoptera	Chrysidoidea	Chrysididae	Chrysidinae	Argochrysis
>Ceratosolen solmsi_ACP	XM_011499708.1	113	7e-32	NV_30201	Nasonia vitripennis	MSKFLRHFFTLLLIIFCIAHLTVAQVTFSKGWGPGKRAALYDSECRINPKSLALMFHTIMAEVKYLMACDHQATINYLQTVEH	Hymenoptera	Chalcidoidea	Agaonidae	Agaoninae	Ceratosolen
>Ceratosolen solmsi_AST-A	XM_011503631.1	210	6e-67	NV_13011	Nasonia vitripennis	MRIRIIVFCVLSILGGWSVAMDETASSLAGGSSSSALPNSASSSLHGPRFSSLVDPRDQVLGGKRAYTYRSEFKRLPLYQFGLGKRWAQGIEGKRTQPFSFGLGKRTRQYSFGLGKRSNYEDSDDTSRYGFGYIPNDQYDAYAQRNAFENYLEAKRTGGFNFGLGKREAEINDDEKLPAKNLRDKYLFGLGKRLYEEDQDEMDEEEA	Hymenoptera	Chalcidoidea	Agaonidae	Agaoninae	Ceratosolen
>Ceratosolen solmsi_AST-CC	XM_011502570.1	120	7e-36	NV_30012	Nasonia vitripennis	MRAAGPILALLVALTVLGVPAGTGARAIEEALDEYPDYEYQRTTSKRAALLLDRLLVALQKAVENNELEKGGSKPFVRSLPEISEMPDSPRMHLSDEKIMDLQRRGQAKGRIYWRCYFNAVTCFKRK	Hymenoptera	Chalcidoidea	Agaonidae	Agaoninae	Ceratosolen
>Ceratosolen solmsi_AST-CCC	XM_011502351.1	159	4e-50	NV_30011	Nasonia vitripennis	MMSLKIVACAIVALVVFVDWSTPLPAGDKEALMNGLNLQMVGDEEGAAIERDLLNYLVGRRFVKRLRSQVDVDDLQRKRNYWRQCAFNAVSCFGK	Hymenoptera	Chalcidoidea	Agaonidae	Agaoninae	Ceratosolen
>Ceratosolen solmsi_Bursicon-alpha	XM_011505531.1	231	2e-79	NV_13010	Nasonia vitripennis	MTFIHIYNFVVQRLFILLVYSLTNINAKVGVDDCQITPVIHVLQYSGCVPKPIPSFACIGQCSSYLQISGSKIWQMERSCMCCQESGEREASISLFCPKAKAGERKFRKVITKAALDCMCRPCTDIEEYAIIPQEIADLADNGPFTSAAHFRHTL	Hymenoptera	Chalcidoidea	Agaonidae	Agaoninae	Ceratosolen
>Ceratosolen solmsi_Bursicon-beta	XM_011505532.1	134	5e-41	NV_03820	Nasonia vitripennis	...MLNSEIHIIKDEYSESGKLEKTCNGDILVSKCEGYCNSQVQPSIVTSTGFLKECFCCREIYLKEVIILLDHCYDANGVRIHQENEATLEVKIRTPGGYYYIDKQLRAKKLLLERQCGIDSNTRRQVRAQKRGVSFGNLHLSSSSDAYEIKHQLAQQI	Hymenoptera	Chalcidoidea	Agaonidae	Agaoninae	Ceratosolen
>Ceratosolen solmsi_CCAP	XM_011497366.1	75.1	6e-18	NV_04678	Nasonia vitripennis	MKVLQSTLLLLIIINFIKISHSDDGLDLIAMKRPFCNAFTGCGRKRDPAYAGPGYEGLQLPVPVYRALLRVAADAEARMRLRHAQAEPRVY	Hymenoptera	Chalcidoidea	Agaonidae	Agaoninae	Ceratosolen
>Ceratosolen solmsi_CCHamide-1	XM_011500213.1	86.7	4e-23	scaffold176	Nasonia vitripennis	MRSNAELIILSKIYCFIAVLVLISSFAGCAAGSCAQYGHSCWGGHGRKNDPESDPGNRRIGPSGLASRWLFFSRMVNRQAALSPRSRPRMMPEMSLLTEPRLR	Hymenoptera	Chalcidoidea	Agaonidae	Agaoninae	Ceratosolen
>Ceratosolen solmsi_CCHamide-2	XM_011500212.1	93.2	3e-26	scaffold218	Nasonia vitripennis	MTGSSSVSTTMFIALLLITCYALEIAAKRGCSSFGHSCYGGHGRKSSYPEALEFDVVRNDNDLEMNYDPDRSNAWNLALLPSQDYERHAQNTLNSMYEQALSWSIFIRKLERLFD	Hymenoptera	Chalcidoidea	Agaonidae	Agaoninae	Ceratosolen
>Ceratosolen solmsi_DH31	XM_011500356.1	173	2e-57	NV_02135	Nasonia vitripennis	MQKKIALSWLLLATLAALTIPNRVEALPYTRSRTLWNQFQEDYPEAAQELLDRIENLAIFVQPDNAKRGLDLGLSRGFSGSQAAKHLMGLAAANYAGGPGRRRRSEQA	Hymenoptera	Chalcidoidea	Agaonidae	Agaoninae	Ceratosolen
>Ceratosolen solmsi_DH44	XM_011499435.1	67.8	9e-14	XM_003425272.3	Nasonia vitripennis	MSLVSLLATTTLITLANSTPMIYTTNQRAKIPVDYDHLLLMLLLNHQDFGQKTKPLEPRTLESLYGREKRIGSLSIVNSVDVLRERVLLELARRKAMEDQRQISENRRLLDSVGKRSGPGPRELGYRSPGDPRKTSPGSGCEDEGRERLDRTMAQEFLVGRV	Hymenoptera	Chalcidoidea	Agaonidae	Agaoninae	Ceratosolen
>Ceratosolen solmsi_EH	XM_011506097.1	150	2e-49	NV_08338	Nasonia vitripennis	MIFTKRLFLTSLMIYVVFITIIVAHPSIGTCFRNCSQCKKFLGIYFDVQLCDEYCVKFKGKMTPDVEDPDSLAPFITNLNEVQ	Hymenoptera	Chalcidoidea	Agaonidae	Agaoninae	Ceratosolen
>Ceratosolen solmsi_ETH	XM_011502981.1	137	2e-42	NV_01589	Nasonia vitripennis	MLIAMILIFIGYSHAAAAAKEPPAFFLKIAKSIPRIGRSDNALVANSNGPHDDPWYEDSDQLNEIVKRKIAYTSESDTKNWQHFPLAIEGPPELWRTLAGYSSNDPLHRSLNEFDNGLWPRDKRSSNLQP	Hymenoptera	Chalcidoidea	Agaonidae	Agaoninae	Ceratosolen
>Ceratosolen solmsi_FMRFamide	XM_011502607.1	98.6	7e-23	XM_014353182.1	Copidosoma floridanu	MSQVAVALGLVLGLQVWLSLCAGLVPPESSFSEERQVYAVPRSLAGDSRERRSSGLGSSFIRFGRDRDAALGSVSQPHTRSDTVIRFGRDGLNGRLNRLRQERMRRLARLALICAAKSQEDSPASSTE	Hymenoptera	Chalcidoidea	Agaonidae	Agaoninae	Ceratosolen
>Ceratosolen solmsi_ILP1	XM_011503024.1	128	8e-38	NV_03688	Nasonia vitripennis	MSTYRLSSLATLALLGLIVGQLAIAQSDIYQYEEKRQGASKYCGKHLSNMLQLVCHGLYNSMFKKSGQEMEMEDYPFAYEDSYPFRSRASANAMLGRFGGSRFRRNTRGVHDECNIGESSGTARHLNGTV...	Hymenoptera	Chalcidoidea	Agaonidae	Agaoninae	Ceratosolen
>Ceratosolen solmsi_ILP2	XM_011503635.1	141	1e-43	NV_30146	Nasonia vitripennis	MSRWLCLKMLLLGLLLLGPLLLALTEAGPVLTGAGVGAGHRRYYRRAVRLCSRSLSDALYLLCKDRGYNEPFSSSGETEVRHTTGPGLVEECCYNACSIEQMEQYCKPRGKQAQP	Hymenoptera	Chalcidoidea	Agaonidae	Agaoninae	Ceratosolen
>Ceratosolen solmsi_ITG-like	XM_011496758.1	400	1e-142	XM_001604783.3	Nasonia vitripennis	MKTYVMLTLAVLSSSINGEVDAWGGLFNRFSPEMLSNMGYGSHGGYPGRSSAFLQHGGSFNDNGLDEGAEEPCYERRCNTNEDCCAASVCINPDGEWPEGRCMFIYGLKQGELCRRDNDCETGLMCAEVAGSDSLSCQPPVTSNKQYSEQCSMSGECDISRGLCCQLQRRHRQIPRKMCSYFKDPLVCIGPVAANQVKQIVQYTSGEKRITGKQNRLYK	Hymenoptera	Chalcidoidea	Agaonidae	Agaoninae	Ceratosolen
>Ceratosolen solmsi_ITPL	XM_011506549.1	168	4e-52	NV_07921	Nasonia vitripennis	MMHRQETRNSYAIATERSQLLRRSMSRSESPKASLTRSPRSPRSTGRCRSGTGNGSLDHCSSASSWTTGSSSSLLSVLACSMTLLLFTSCLGIADAGALMGHPFSKRSFMDIQCKGVYDKSLFARLDRICEDCYNLFREPQLHTLCRKNCFTSDYFKGCLDVLLLQDEMEWIQTSIKQLHGADPGV	Hymenoptera	Chalcidoidea	Agaonidae	Agaoninae	Ceratosolen
>Ceratosolen solmsi_Neuroparsin	XM_011506058.1	181	1e-58	NV_03041	Nasonia vitripennis	MRASHTDCALVLLLLLGILPLFLGHPTIIERGEQRSECEGCADECEKCKYGFAFSNWCGLKECLKGPGEMCGGVRNKYGACGEGMYCRCNKCTGCSIDTLECFSGFCPIYEQMQLRHPEHMQGLQLDK	Hymenoptera	Chalcidoidea	Agaonidae	Agaoninae	Ceratosolen
>Ceratosolen solmsi_NPF	XM_011508253.1	149	2e-46	NV_13002	Nasonia vitripennis	MYFPLALFHLVSLTWIVISIGATEVRSEPQPIARPTRPKVFTSPDELKEYLDNIKIYYTLNGKARYGKRADPHPMQPTFENPSNFPRMILAISQQNQWDQQGDLALTDKEDKNKLQIMYPYERMTRYGIME	Hymenoptera	Chalcidoidea	Agaonidae	Agaoninae	Ceratosolen
>Ceratosolen solmsi_orcokinin A	XM_011502359.1	315	4e-107	NV_30010	Nasonia vitripennis	MEALAKEFEKEGVAALRNQDVNAHLTKNSQNDINVVNYAHNKKVSGHRKSESPDSFKKYTEAVLYPADLISISNNKRNIDEIDRSGFSGFNKRNFDEIDRSGFSNFNKRNFDEIDRSGFSGFNKRNFDEIDRNGFSGFSKRDFDDIDRNGFSNFNKRNFDEIDRNGFSNFNKRNFDEIDRSGFSGFNKRNIDEIDRSGFSGFNKRNIDEIDRNGFSGFDKRNFDEIDRSGVPSFAKRSLPSRFKGVGHRRR	Hymenoptera	Chalcidoidea	Agaonidae	Agaoninae	Ceratosolen
>Ceratosolen solmsi_PDF	KF042890.1	90.9	4e-26	NV_15000	Nasonia vitripennis	MKFWMNRFSRAFIIFTIICCVSASMEEISHNMMIPNNPYGRPLDTDLLARLLLLPQRLCHPKRNSELINSLLGLPKNMNNAGK	Hymenoptera	Chalcidoidea	Agaonidae	Agaoninae	Ceratosolen
>Ceratosolen solmsi_Pyrokinin	XM_011500228.1	163	1e-51	NV_30144	Nasonia vitripennis	MIGTRARTIVCGLVIVIVSQVAGEYEGQSSEVLESPRLERMHSERSNDCVGNNCIVHHAEGALGAIWFGPRLGRRRRSDAKYSGKTVETLGEVLGVPSLNLVGISDAVNKRQELAYSRREGREFGNNYSTRNLVRGLLHHVEEQPPGRPEHQLTLPMIFTPRLGRSYATPTLEREIHDLLRKLQLQAQ	Hymenoptera	Chalcidoidea	Agaonidae	Agaoninae	Ceratosolen
>Ceratosolen solmsi_SIFamide	XM_011496187.1	95.5	6e-28	NV_30008	Nasonia vitripennis	MSAIRLMLVLLVIAAVSIFHVNAAYRKPPFNGSIFGKRANSISDYDIANRAMDAICEIARDNCNAWYAHQDSN	Hymenoptera	Chalcidoidea	Agaonidae	Agaoninae	Ceratosolen
>Ceratosolen solmsi_sNPF	XM_011498021.1	159	6e-50	NV_13003	Nasonia vitripennis	MAKLCTWMIVFFIVGATATVENYMDYGNDASGNDKTANLRELYRFLVQRSADEPEGFPDLASEHLQPRAVERSPSLRLRFGRSYPKYPRSPSLRLRFGRSYSNPVGPLSKLNEGGSSYTGFEEN	Hymenoptera	Chalcidoidea	Agaonidae	Agaoninae	Ceratosolen
>Ceratosolen solmsi_Tachykinin	XM_011504911.1	194	4e-59	NV_03478	Nasonia vitripennis	...MASALAEHSAPQIVQKITRDLTHVESSKLPDPRFDLNKYQELHEANNKHLRVPDSYLERLLLERMEKRSSMRGFQGMRGKKNEFDLPPFFAVQIPESSYNGLGNYYNKRARMGFQGMRGKKDLEEMLNEMEKRSKMGFQGMRGKKSENYEEQEPQIIEEYRKRAPMGFQGMRGRKSSFLEELDELEKRALLGFHGMRGKKDIPYEREQIPMDIDGYVEKRPMMMGFHGMRGKRNTNYYEQQQ	Hymenoptera	Chalcidoidea	Agaonidae	Agaoninae	Ceratosolen
>Chrysis viridula_AKH	GATY02014170.1	126	1e-33	GAXO01016174.1	Argochrysis armilla	MFWKVSSGVLVFLFFSISMLHRGTEAQLNFSTGWGKRSHNLKMDTTTSNCFRSGKPSLQHLLDIYNLIQIEAERVLDCRRLNE	Hymenoptera	Chrysidoidea	Chrysididae	Chrysidinae	Chrysis
>Chrysis viridula_Allatotropin	GATY02010042.1	64.7	4e-11	XM_003427526.3	Nasonia vitripennis	MLRGLALAASLLMILASVECSRTSRTSAHLDRHRTKQREIRGYKPEYISTAIGFGKREGSNIYGLPKLNEREKILLSLLETIPDGIPLESLLRQRNTKIGSSPMADDDGRRTATLLRLSPDRRIVL	Hymenoptera	Chrysidoidea	Chrysididae	Chrysidinae	Chrysis
>Chrysis viridula_AST-A	GATY02006749.1	104	2e-26	GAXO01008412.1	Argochrysis armilla	...ENKRAGYVYRFGLGKRAWNAVSESIGAGKRPNEDVLHRYNFGIGKRDVEDDEQNQ	Hymenoptera	Chrysidoidea	Chrysididae	Chrysidinae	Chrysis
>Chrysis viridula_AVLP	GATY02005656.1	135	4e-39	NV_08469	Nasonia vitripennis	...AMHKNECPSCGPNRLGQCFGPHICCGPSIGCFIGTPETYKCRKESLFSRPCVAGYAMCRGNSARCAANGICCSQETCHMDSTCRISDVDTRGRKEEGVDVA	Hymenoptera	Chrysidoidea	Chrysididae	Chrysidinae	Chrysis
>Chrysis viridula_Bursicon-alpha	GATY02014953.1	139	4e-37	NV_13010	Nasonia vitripennis	...HPARGVFRYSARVRCFVGVTYFESAVITGLLVCLLYNNVKAILGVDECRAVPVFHVLKRDGCLPRTIPSFACRGRCSSYLFPQVSGSKFWQMERSCMCCQESGEREASVSLFCPNPKPGERKFLKVRSNFPTY	Hymenoptera	Chrysidoidea	Chrysididae	Chrysidinae	Chrysis
>Chrysis viridula_Bursicon-beta	GATY02004821.1	98.2	5e-25	NV_03820	Nasonia vitripennis	...YEEFEGRLIRTCSADISVTKCEGYCDSRVQPSVMSSTGFYKECYCCRESYLKKRSIILNECYDADGIKLSGEKGYMEISLEEPA	Hymenoptera	Chrysidoidea	Chrysididae	Chrysidinae	Chrysis
>Chrysis viridula_CAPA	GATY02013401.1	317	1e-107	GAXO01003004.1	Argochrysis armilla	MSHRLFPLLVVLIFAISLNKGHKVTERRTAGLVPYPRIGRNNEMTNFPRLDRASGLLHYPRVGRSDPPALSYNRYHDPELDGNIDFYAAHDVDLDSLDKDYAGFYLGKPIFVRGVDRISKENLLPTFEHLHDVRDFRPVQKSDDPRFIYAGLAGSRSPQGQVTIGGYTPRLGRESDRDVTNVL	Hymenoptera	Chrysidoidea	Chrysididae	Chrysidinae	Chrysis
>Chrysis viridula_CCAP	GATY02009434.1	158	3e-48	GAXO01004957.1	Argochrysis armilla	MKLSIFVCCALIFACVPDFAKPQEIEEKIIPRDVEALMTDDLTKVKRPFCNAFTGCGKKRSFYGKLPDLQYYDNKEDLRPLYKALVKAANQNAGLNENTNGYRIPVNVQDYDSYFDQKPA	Hymenoptera	Chrysidoidea	Chrysididae	Chrysidinae	Chrysis
>Chrysis viridula_CNMA	GATY02023982.1	57.8	1e-07	XM_016984513.1	Nasonia vitripennis	MTRSRCPKGTSLCLKALAMCYLFAASNIVFVLAEAEPLPPAMIYGDNLTEDAENLMLLNRLKQVTERKQEIIEQERELSEEQVAIQALLEAKAGSDGQPLPYPPKITNQGMSGPPASRTRPSSYMSLCYFKICNMGRKRQM	Hymenoptera	Chrysidoidea	Chrysididae	Chrysidinae	Chrysis
>Chrysis viridula_DH31	GATY02020957.1	119	6e-30	NV_02135	Nasonia vitripennis	MQREIALSCLALTVLVVFAVSSPTVDAAPYTHQSYWDQLEQEDPETLGDMFTRLERALMLENNKRGLDLGLSRGFSGSQAAKHLMGLAAANYAGGPGRRRRSEQA	Hymenoptera	Chrysidoidea	Chrysididae	Chrysidinae	Chrysis
>Chrysis viridula_EH	GATY02008712.1	60.8	1e-10	NV_08338	Nasonia vitripennis	MAFSSRVLFTFFLALFLLFFIVSADMSDSKYRTGACIRNCAMCKKMYGPFFEGDSCAQFCLKYKGKYIPDCEDEDSIRQFVTGIDE	Hymenoptera	Chrysidoidea	Chrysididae	Chrysidinae	Chrysis
>Chrysis viridula_Elevenin	GATY02023796.1	88.2	4e-18	GBQI01018789.1	Prionyx kirbii*	MFLQPCVIFLSIFAWYAQTASGRMVDCERYPFHSTCRGTMSKKNAVRPGIFSEQDCDDFNDDLPCTVEKLKSFEDRRRMDNFHNEYDAYPRSKLWISLLDKDLDTDALYDAFTSNYERHHRKRKNEEQQKFNERRIRFRQQPGFSVRTDALDNDY	Hymenoptera	Chrysidoidea	Chrysididae	Chrysidinae	Chrysis
>Chrysis viridula_FMRFamide	GATY02007216.1	133	3e-38	GAXO01006850.1	Argochrysis armilla	...AKRAKSDLNFIRFGRNVQILPEEIDLSVICSELLSGDSSNSKHLSLYLSRLFRLCSILQNIDDDHRSNLDFNDDNSPDTRRD	Hymenoptera	Chrysidoidea	Chrysididae	Chrysidinae	Chrysis
>Chrysis viridula_ILP1	GATY02019858.1	68.9	6e-12	NV_03688	Nasonia vitripennis	MSVYRYKVLIVIVLMALLMPRSGNSQLNMFQYTRKRSAMSTVHKYCGKNLSNALKVICDGVYNQMFKKNGQEMEMDDYPFPYDESYPFRSRSSANAMMGRFGGPRLRRQSRGVYDECCIKACSLDEMSSYCGRR	Hymenoptera	Chrysidoidea	Chrysididae	Chrysidinae	Chrysis
>Chrysis viridula_ILP2	GATY02014261.1	118	6e-30	NV_30146	Nasonia vitripennis	...CRERGGYNEPFSYSGEDEPRGSTGPGLVEECCYHSCSYEQLEQYCKPSSEEKRSGVIGEEYRIVNLPYSSARTEESEEEGPRLATKGVGETQN	Hymenoptera	Chrysidoidea	Chrysididae	Chrysidinae	Chrysis
>Chrysis viridula_ITG-like	GATY02016085.1	277	4e-87	XM_001604783.3	Nasonia vitripennis	MMAHRNIALTVVALLSTMHFEAEAWGGLFNRFSPEMLSNLGYGGHGGYLSRTGLLQRPLSDNYNGPYGNSLEEVLDDPCYKKKCVTNEHCCPGSVCVIIDGDIGTCVYEYGLKQGELCRRDNDCETGLMCADSASGDIRTCQPPITGNKQYSEECNMSSECDISHGLCCQMQRRHRQTARKVCSYFKDPLVCIGPVAVDQIKSVIQYTSGEKRITGQGNRLFKRMPFA	Hymenoptera	Chrysidoidea	Chrysididae	Chrysidinae	Chrysis
>Chrysis viridula_ITPL	GATY02023764.1	131	9e-33	NV_07921	Nasonia vitripennis	MTLLLVFSCLEMASAKSGVLLPALSKRSFLEISCKGVYDKSIYARLDRICEDCYNLFREPQLHSLCRKDCFTSDYFKGCIDVLLLHDEVEQIQTWIKQLHGADPLV	Hymenoptera	Chrysidoidea	Chrysididae	Chrysidinae	Chrysis
>Chrysis viridula_Neuroparsin	GATY02005058.1	52.4	1e-06	NV_03041	Nasonia vitripennis	...ISKVCGTLVCKRGPGGNCGGPSDSWGICGEGLMCNQCNKCVGCSLDTYFCDWTPCLPQKNPVPHRTDTFTIEK	Hymenoptera	Chrysidoidea	Chrysididae	Chrysidinae	Chrysis
>Chrysis viridula_NPF	GATY02002702.1	46.2	8e-05	NV_13002	Nasonia vitripennis	MQSFAKTQTMSNAAHVAWCFLLIAAFGPLLIYGDPEPMARPTRPKVITSPE...	Hymenoptera	Chrysidoidea	Chrysididae	Chrysidinae	Chrysis
>Chrysis viridula_Orcokinin A	GATY02010128.1	60.1	4e-08	NV_30010	Nasonia vitripennis	...WVSASPIQFQEESGILRQETYPPVEYLGRYFDDRSNLYEPRIFSVDGRFLRQTRRGLDSLSGATFGESKRFAAPSYSKRNIDEIDRTAFDSFFKRNFDEIDRDGWDGFVKRLDDYLANRKQR	Hymenoptera	Chrysidoidea	Chrysididae	Chrysidinae	Chrysis
>Chrysis viridula_PDF	GATY02005952.1	55.5	9e-09	NV_15000	Nasonia vitripennis	MSNSAKYLVAIVILLGLLYPALGSMEDSERNTLGSNFPYGRGLVNIHDPTPYTDSELQLARLLMIPQRMCHAKRNSELINS...	Hymenoptera	Chrysidoidea	Chrysididae	Chrysidinae	Chrysis
>Chrysis viridula_SIFamide	GATY02006135.1	73.9	3e-16	NV_30008	Nasonia vitripennis	AAYKKPPFNGSIFGKRSNTVSDYDIMNRALSQMCEAASETCNAWFSRQDSK	Hymenoptera	Chrysidoidea	Chrysididae	Chrysidinae	Chrysis
>Chrysis viridula_sNPF	GATY02014592.1	80.5	5e-16	NV_13003	Nasonia vitripennis	MLAKRCTMSIIIAVVIGMALATESYMDYGDELSDKTSPGENLRELYRLLVQRNALDNAGFVGVPLEHFMSRKSQRSPSLRLRFGRSGPHVPAGILSRPMTDVATFDGN-	Hymenoptera	Chrysidoidea	Chrysididae	Chrysidinae	Chrysis
>Chrysis viridula_Sulfakinin	GATY02009227.1	98.6	4e-25	GB15923-RA	Apis mellifera	MNMNITFSCVMAAMWLLCRQSDAAPELVDSVHRRLHNRPVLRGYAIDELLDEEEEDLLENKRQQFDDYGHMRFGKRDKFDDYGHMRFGRRHD	Hymenoptera	Chrysidoidea	Chrysididae	Chrysidinae	Chrysis
>Copidosoma floridanum_ACP	XM_014351106.1	113	2e-33	NV_30201	Nasonia vitripennis	MTKTIAYRFTFLVCVLCYLQLAVAQVTFSKGWGPGKRAALYDDDCRVNSKTLTLMFHTLMAELKRLMACDHQATVNYLQSVEH	Hymenoptera	Chalcidoidea	Encyrtidae	Encyrtinae	Copidosoma
>Copidosoma floridanum_AST-A	XM_014352034.1	57.4	2e-09	NV_13011	Nasonia vitripennis	...MPAKPYTFGLGKRSSYDEATRFSPKYQNLMSNVYTQKLLENYLESKRASAGGFNFGLGKRDVDYDMPDRLTVKHSRDNRYGFGLGKRDGMNPEEYYDEDDASVNSAQFV	Hymenoptera	Chalcidoidea	Encyrtidae	Encyrtinae	Copidosoma
>Copidosoma floridanum_AST-CC	XM_014359400.1	122	2e-36	NV_30012	Nasonia vitripennis	MTIISSSGGSFFALALLCALAGVLGRVLDKRSAEATGTPELYPDYPDYQKAMPKRAALLLDRLLVALQKAVDNEEIGKNGYKTYARTLPNYSDIPESEHGMQLTDERTMDLQRRGQAKGRVYWRCYLNAVTCFKRK	Hymenoptera	Chalcidoidea	Encyrtidae	Encyrtinae	Copidosoma
>Copidosoma floridanum_AVLP	XM_014361481.1	271	7e-95	NV_08469	Nasonia vitripennis	MLKVSLVLLALVSVAYSCLITNCPRGGKRGDPTFLLENIARECPACGHEEQGRCFGPHICCGPSMGCHIGTLETLRCRKESLYSRPCVAGFAMCQGNSGRCAANGICCSQESCFTDSACKLVDESGNDRKIGAEFGAFLLENAGANERILR	Hymenoptera	Chalcidoidea	Encyrtidae	Encyrtinae	Copidosoma
>Copidosoma floridanum_CCAP	XM_014354694.1	53.1	6e-10	NV_04678	Nasonia vitripennis	MKILQLILSLMIIVGDLYDVSRADESAAPVLMKRPFCNAFTGCGKKRDSSYSAPAGGYNGFNDINNDYLQRTIPAYRVLLRIAAAARNNKNNAPLPTDIRKTKPLHNNSITTYAATSGTTFLLIDFE	Hymenoptera	Chalcidoidea	Encyrtidae	Encyrtinae	Copidosoma
>Copidosoma floridanum_CCHamide-2	XM_014349379.1	79.7	5e-20	scaffold218	Nasonia vitripennis	MKSARTSTTSSLLGLFVTILLVASFGVEISAKRGCSAFGHSCYGGHGRKSESENMMDADPKIKEDVQLDQNVAIQNGEREALTQILQLLNRQDERFVNSLRERLSPNSWSLMVRKLVALPRHQYPTYSDIRNPY	Hymenoptera	Chalcidoidea	Encyrtidae	Encyrtinae	Copidosoma
>Copidosoma floridanum_DH31	XM_014356996.1	118	3e-34	NV_02135	Nasonia vitripennis	MQKKIALPRLLLAAVVLAAFAASYPTQALPYRLAYDERRAAWNPYQMDYPDATQELLERLESMGLIRAPEDQKRSLDLGLNRGYSGSQAAKHLMGLAAANYAGGPGRRRRSESAA	Hymenoptera	Chalcidoidea	Encyrtidae	Encyrtinae	Copidosoma
>Copidosoma floridanum_DH44	XM_014348283.1	84.7	3e-20	XM_003425272.3	Nasonia vitripennis	MSLAGVLATSLIVGLVVQGASCAPAEQRASIPIDRDHFLLVMLLNRLDFAPKAKGLDEARYGEVSGYGEEGGPATSRDKRIGSLSIVNSVDVLRQRVLLELARRQAMEDQRQISENRRLLDSMGKRSGHEYHRDGAADDGKLMEEQQVPRDDRSRQLERLLVQ	Hymenoptera	Chalcidoidea	Encyrtidae	Encyrtinae	Copidosoma
>Copidosoma floridanum_EH	XM_014363719.1	146	2e-46	NV_08338	Nasonia vitripennis	MISTKRLFLILLLTCVVFIAVSTAHPSVGTCFRNCSQCKKFLGIYFDVQLCDEFCVKFKGKMTPDVEDADSLAPFITNLNEVQ	Hymenoptera	Chalcidoidea	Encyrtidae	Encyrtinae	Copidosoma
>Copidosoma floridanum_ETH	XM_014347773.1	150	2e-47	NV_01589	Nasonia vitripennis	MKKPSCRFIFEKHVVSAFLIVALLLILKNQEVTADNANNNNKQVPAFFLKIAKTIPRIGRRSQPNYVGENANIAEEVPWHDTNDQVSDVSKRKDGFSPDSDTWNWQHFPLAVEGPPELWRSLAGYSRDPLYGVSNENFNNELWLQD	Hymenoptera	Chalcidoidea	Encyrtidae	Encyrtinae	Copidosoma
>Copidosoma floridanum_FMRFamide	XM_014353182.1	64.3	6e-09	XM_003425272.3	Nasonia vitripennis	MARLLWILVVVALHECQGAPGARGGAATSDEGSPRAGLEFGPLPYALRFTGGQPQQQQGQLVLEPREGRSSGMGSSFIRYGRDIAVSQPHTRSDIIIRYGRGGAGKEELLLKRDELNNRLARLRQERMQRLARLALVCANKSQEDLEAPSSAEDRIIREMCRDAPLHPTVPDFV	Hymenoptera	Chalcidoidea	Encyrtidae	Encyrtinae	Copidosoma
>Copidosoma floridanum_ITG-like	XM_014364525.1	345	1e-117	XM_001604783.3	Nasonia vitripennis	MSPKLCVIAVVVIALSSDSLNGAEAWGGLFNRFSPDMLSNMGYGGGHGGIMSRPSAYLQQAGSLSENNLDEGADEPCYERRCTTNEDCCSMSVCINFEDGEWPEGRCMFVYGLKQGELCRRDSDCETGLVCAELAGTDSLSCQPPVTSNKQYSEQCSMSSECDIGRGLCCQLQRRHRQIPRKMCSYFKDPLVCIGPVATDQVKKIVQYTTGEKRITGKDSRLYKQGFP	Hymenoptera	Chalcidoidea	Encyrtidae	Encyrtinae	Copidosoma
>Copidosoma floridanum_ITPL	XM_014357632.1	164	9e-48	NV_07921	Nasonia vitripennis	MMHRQQQSTQDSCGAAPTLKQQQLTTCWSTTDQRTTISKRPITRSSSRWSEAAATGTIVKKSGTISTRTEFRRKGITRYSNSTNNSSSSLRYSGSLFSTTCSSLFSSSSSSSNSLLSILAWSMTLLLVSSYLGIADAGSFMGHSLGKRSFLDIQCKGVYDRSLFARLDRICEDCYNLFREPQLHTLCRKNCFTTDYFKGCLDVLLLEDEMEWIKTSIKQLHGADPGV	Hymenoptera	Chalcidoidea	Encyrtidae	Encyrtinae	Copidosoma
>Copidosoma floridanum_Myosuppressin	XM_014360055.1	79.0	2e-19	NV_09202	Nasonia vitripennis	MKYNSCAALALVCLVCVTELRIQALAALPPQCHPNKLHELPSRVTRVCMALLTIRDLGTSMEQYIMENAPMLSVDDLDALPQRDTMKRQDVDHVFLRFGKRR	Hymenoptera	Chalcidoidea	Encyrtidae	Encyrtinae	Copidosoma
>Copidosoma floridanum_Neuroparsin	XM_014350437.1	139	8e-39	NV_03041	Nasonia vitripennis	MPVSRNTCCLTLVVLLVLLLRDALTLSIGRPYPTIIERSEQRSECESCAGECDKCKYGHAFSRFCGVEECLKGPGESCGGMRNKYGECGDGMYCRCNKCNGCSSDTLECHSVVCPIYETRSGHPVAHTNSLMLLDK	Hymenoptera	Chalcidoidea	Encyrtidae	Encyrtinae	Copidosoma
>Copidosoma floridanum_NPF	XM_014362265.1	90.1	3e-24	NV_13002	Nasonia vitripennis	MRTSKEQLQVMYFVLGIIILQSITAQSDTEPMARITRPEVFSNPDDLKQFLDLVKGYYSLNGKARYGKRKDMSMDHYVCLRPSQLHEQKLLNLQNISGYKRKQEKSVLRYFQPRDCRCY	Hymenoptera	Chalcidoidea	Encyrtidae	Encyrtinae	Copidosoma
>Copidosoma floridanum_orcokinin A	XM_014353172.1	62.0	6e-11	NV_30010	Nasonia vitripennis	MEKRSVTVALLFGLVCATLLDDALTSPVQPQEENIVLNSKFFSKSPEYVEALAKELEKESIAAYMGKQMSRNPHGDNDFGLGRAEKLFQQRKIELPSGGGPYTGQLMRMESRKRNFDEIDRDSGFSGFSRKRTFDEIDRTGFPSFNKRNNLDEESDRSYFDEHVNRHQLVR	Hymenoptera	Chalcidoidea	Encyrtidae	Encyrtinae	Copidosoma
>Copidosoma floridanum_orcokinin B	XM_014353173.1	51.6	0.0001	GFOZ01000275.1	Nasonia giraulti	MEKRSVTVALLFGLVCATLLDDALTSPVQPQEENIVLNSKFFSKSPEYVEALAKELEKERLEEPMRWWTLFKQMLMSKPNHEKDVFKRNLDSIGGGNLLRRDLGNVELDGNSMGSRINGASRTRRRHVYHGGGGSSLDSIGNGNLVRRDTLVLNNDDDDDDDDEQNFFDF	Hymenoptera	Chalcidoidea	Encyrtidae	Encyrtinae	Copidosoma
>Copidosoma floridanum_PDF	XM_014354797.1	103	2e-29	NV_15000	Nasonia vitripennis	MQSWLNGFVKVSILLAIICCASASMEDESHSLVMPNNFYGRDLDNDLLVKLLLTMPQRLCHPKRNSDIINSLLGLPKNMNNAGK	Hymenoptera	Chalcidoidea	Encyrtidae	Encyrtinae	Copidosoma
>Copidosoma floridanum_Pyrokinin	XM_014349276.1	83.6	7e-20	NV_30144	Nasonia vitripennis	...MAQDCEGSWCKSQHESPLRTKLWFGPRLGRKRRSFGPLFPATRASAEAYDALLADLYSVPGALKLQKLTASPQGVIGAKEKRQETTFTPRLGRDLGNVYPIYDLARLLYEQVRELEDSEQEQQTPPPNFPPRLGRNLLLTESSTTGLAREQMLRYILQQLDL	Hymenoptera	Chalcidoidea	Encyrtidae	Encyrtinae	Copidosoma
>Copidosoma floridanum_SIFamide	XM_014347765.1	93.2	2e-25	NV_30008	Nasonia vitripennis	MSAARFMFVLFVVVAVAILDVSSAAYRKPPFNGSIFGKRANTITDYDVASRAMDAICEIARDNCNAWYSHQDSN	Hymenoptera	Chalcidoidea	Encyrtidae	Encyrtinae	Copidosoma
>Copidosoma floridanum_Tachykinin	XM_014358150.1	188	3e-53	NV_03478	Nasonia vitripennis	MAREGNVSSRAFAIAMMGLLVVLITSVRAQHETPSSAGHRGNDVGASEFSDAETKKRPAQDLSDLEKYHQMQELRDAGNLMRQLRELDEVLLGPSDYEKRASMRGFQGMRGKKSNEPYDGGARGYYYLDESMLDKRAPYSAFQGVRGKKSLEEVMMGEAEKRARMAGFQGMRGKKSEDFEDSDVEWHEKRAPSHGFQGMRGKKGMTLRDLYDDELVKRALSSFHGMRGKKDMTYEPPNDFDNYVDKRPMMMSFHGMRGKRSLPTKPEDAAGGGGSYKLEKRSPYRFFGSRGKKNPRWDSRAIKGFVGVRGKRLEQPKQLVSTWPSSADVYDELELAAVAAAAAEHNARSHLPRAD	Hymenoptera	Chalcidoidea	Encyrtidae	Encyrtinae	Copidosoma
>Cotesia glomerata_AKH	GDJO01039940.1	129	3e-36	GDJM01000448.1	Cotesia rubecula	MFSFKCSTILMLEVLIICILCRAISRVESQLNFSTGWGKRNLQHQCRTWNNKIQSIPYCLFNLSGSNYRRSSRIFNKSIIRVLHSSLVV	Hymenoptera	Ichneumonoidea	Braconidae	Microgastrinae	Cotesia
>Cotesia glomerata_AST-A	GDJO01039216.1	57.8	6e-07	NV_13011	Nasonia vitripennis	MSKRKELSVSILLIIYLFVNCVTGFIDDSTSVVERSSREINNRPLCTAKKDYDLITEYKRLPENRYVAEYKRFPEYRYSFGIGKRWYDDSKRNTPYSFGIGKRYQMDKMDQMEKNKLHQFGLFNDYLSVGSDDNYPVIQDQQNKRGAVPKSRNYDFGVGKRNIHIFSSIKQPQHINPDDKHDSSDNYNNDIWEQD	Hymenoptera	Ichneumonoidea	Braconidae	Microgastrinae	Cotesia
>Cotesia glomerata_AST-CC	GDJO01010661.1	53.5	2e-06	NV_30012	Nasonia vitripennis	MGMIKFCSIALLMTTVMTTGTARYIPASNYILLEKLINQYDPSGVNYDYGEDDQDNQVALKKDALLLEKLMLTLQKNAEDDSNAIELQDRKELVLNDPRLQKFMIRRNRSENRKTGMDLQRRGRINGSVYWKCYFNAVTCF	Hymenoptera	Ichneumonoidea	Braconidae	Microgastrinae	Cotesia
>Cotesia glomerata_AST-CCC	GDJO01002027.1	88.2	1e-19	NV_30011	Nasonia vitripennis	MMSRIIFLAAIVVLILVGWSAALPANKERYLNELDLVDDDGTMDTALINYLFTKQIVKRLRNQMDIGDLQRKRTYWKQCAFNAVSCFG	Hymenoptera	Ichneumonoidea	Braconidae	Microgastrinae	Cotesia
>Cotesia glomerata_AVLP	GDJO01001045.1	173	3e-52	NV_08469	Nasonia vitripennis	MMHKILLIFFFINSSFACLITNCPRGGKRGESPLLSMPSLIKECSSCGPGDQGQCFGPHICCGATIGCYIRSPETYKCRKESLHSHPCVSGFAMCRDNTARCAANGICCSQESCFLDSSCKIGDEYLSDRKIDQEFPRLIGENDQMIN	Hymenoptera	Ichneumonoidea	Braconidae	Microgastrinae	Cotesia
>Cotesia glomerata_Bursicon-alpha	GDJO01002658.1	210	4e-66	NV_13010	Nasonia vitripennis	MFTYTARKFGLLLLVISQSTVEALVGVDECQVTPVIHLLRYPGCLPKPIPSFACTGRCSSYLQVSGSKIWQMERSCMCCQESGEREATVALYCPEAKPGERTFRKITTKAPLECMCRPCTGVEEHSIIPQEIAGFDEDNILTSSAHFLRSSDID	Hymenoptera	Ichneumonoidea	Braconidae	Microgastrinae	Cotesia
>Cotesia glomerata_Bursicon-beta	GDJO01014251.1	137	6e-36	NV_03820	Nasonia vitripennis	MLIYLLLLLSIFKIEALLQNEEDCETLFSEVHLTKDEYDNDGGLIRTCSDDVSVTKCEGYCNSQVQPSVISSTGFSKECYCCRESYLKEKVVKLNHCYNPDGEKLETDKLASMEIKLREPADCKCYKCTDFLR	Hymenoptera	Ichneumonoidea	Braconidae	Microgastrinae	Cotesia
>Cotesia glomerata_CCAP	GDJO01006481.1	44.3	0.002	NV_04678	Nasonia vitripennis	MKIIKYFNWILVGLFFINIVDAVISDENNKEYESLTINERNSIKLPGLKRPFCNAFTGCGKKRNYIDSSYDTTSAKNDVNDSTINIPLKLYQILMNNLNLKIQQVAKHKNYRDSINNNDEDYIYSTIHKQPIRKRYNL	Hymenoptera	Ichneumonoidea	Braconidae	Microgastrinae	Cotesia
>Cotesia glomerata_CNMA	GDJO01002849.1	94.4	6e-21	XM_016984513.1	Nasonia vitripennis	MKQSRGKSYWRFLGILLFSIAALETVWAASVPEPGMVYSDPFPDDTENYIWLQKLKQIHDIKLEISEDERELSDAQLEIQAMLEANARNQRVPHYPIPPEFLSEDPEALPVPEPRVNPGPTHSGKRTSYMALCHFKICNMGRKRQLPEKK	Hymenoptera	Ichneumonoidea	Braconidae	Microgastrinae	Cotesia
>Cotesia glomerata_Corazonin	GDJO01036703.1	46.6	0.0005	NV_09278	Nasonia vitripennis	MLYLSWTPVILSVVIITATCQTFQYSRGWTNGKRDIAPIGFNIQDFKPDNFETNSIISNDNLHNNDGTVQCNLRKIKVILQGDRREQIYLCRLLEILSKINKEDKLPIHYRHPIFEANDINN	Hymenoptera	Ichneumonoidea	Braconidae	Microgastrinae	Cotesia
>Cotesia glomerata_EH	GDJO01025493.1	78.6	2e-16	NV_08338	Nasonia vitripennis	MKISNELCLLFIVGIITMVIAMPADGNRIGTCIRNCAQCKKMFGPYFEGQLCADTCVKFKGKMIPDCEDADSIAPFIVPLENE	Hymenoptera	Ichneumonoidea	Braconidae	Microgastrinae	Cotesia
>Cotesia glomerata_Elevenin	GDJO01022867.1	52.4	1e-05	GBQI01018789.1	Chrysis viridula	MMNFRWALLTLTIFAWWSHADAGRLARPDCEKFVFHPHCRGTQAKKRVIADPTSINSSMKDGNTEKLCICKYLTKSGKKELLAVTKLLETMLANGVDVNMLYDTYSNMGLLSKDQNNNLRSTHLTNQLSRSSDNLDYNKPDIDLDY	Hymenoptera	Ichneumonoidea	Braconidae	Microgastrinae	Cotesia
>Cotesia glomerata_FMRFamide	GDJO01039560.1	127	1e-33	XM_011300376.1	Fopius arisanus	MIAYGLLYSLVIIGNGILSSATILSPLKVDPSSLHLYKTNFRPVNELDYILKRSGVRTADETPDSKERRSQMGSSFIRFGRNHMANNGENIEYSLNTVNDLDTSSRIPRGRSDVIIRFGRSGSGKLDSMILRNNKLLKVIPIEIFCADILAGENSPELTRLCNSFMSNDDKNE	Hymenoptera	Ichneumonoidea	Braconidae	Microgastrinae	Cotesia
>Cotesia glomerata_ILP1	GDJO01003907.1	108	3e-26	NV_03688	Nasonia vitripennis	MSTYRCNVIAILVVVVLLAINLTKGQSENFPYGEKRQEGSATHYCGKRLSNALQIFCNGVYNSMFKKSGFEMEMDDYPYAYDYPLRSRASANAMMGRFGGARFRRQSRGVHDECCVKPCSISELMSYCGN	Hymenoptera	Ichneumonoidea	Braconidae	Microgastrinae	Cotesia
>Cotesia glomerata_ILP2	GDJO01006562.1	89	6e-19	NV_30146	Nasonia vitripennis	MYIIKFTFLSRRLSVILLGLLLFSLTLVESRPHQKTIRLCSKSLSDALYLVCNNRGFNEPFSNNGDDNSKASGGPGIVEECCHRWCSYEQLEQYCKPPSN	Hymenoptera	Ichneumonoidea	Braconidae	Microgastrinae	Cotesia
>Cotesia glomerata_ITG-like	GDJO01002067.1	272	3e-88	XM_001604783.3	Nasonia vitripennis	MINKLGILIGIVMMQQHIEVNAWGGLFNRFTPEMLSNLGYGGHSGGYKPSYMQRPLTGNYANNFAEGLETIDDPCEDRRCVSNEYCCSGQICIFDRDNEGFCVYPFGLKQGELCRRDSDCETGLMCTDVIGADTRSCQPPITSNKQYSEECTISSECDITRGLCCQVQRRHRQSTRKVCSYFKDPLVCIGPVATDQIKSVVQYTSGEKRITGQNNRILFKRGLFI	Hymenoptera	Ichneumonoidea	Braconidae	Microgastrinae	Cotesia
>Cotesia glomerata_ITP	GDJO01009434.1	174	1e-50	XM_016917221.1	Nasonia vitripennis	MQVHHQRQPSSLSTTNLSVKLATSIPSARNQHTCQPVNLLSTSITTMSGRIVNFSSPLYINRNFVSSSVLLSIIAWSVTILLISSCLDVADAGLVMGHSLGKRSYFDLGCKGVYDKSIFARLDRVCEDCFNLFREPQLHTLCRQDCFRTNYFKSCTQVLTLEDEEEKFQEMIEYLGRKK	Hymenoptera	Ichneumonoidea	Braconidae	Microgastrinae	Cotesia
>Cotesia glomerata_kinin	GDJO01001123.1	76.6	2e-13	XM_011303640.1	Fopius arisanus	...CNDSSKVEEEFGKNNKLTGVVIKPAKIFLLSKNKLKSQIWKKLWRVNQLKKNSIPDKKISKKSLLSVGFHEGPSYHMELHPSGVPISKCVHYVKMQPANKERRNKVFNAWGGKRNSIPFKLDPKIRRPSRMPFNSWGGKRQVDYYQDNAEDLNKKGINVADPGVKKPFNSWGGKRSYGHYYHLYSSDKPV	Hymenoptera	Ichneumonoidea	Braconidae	Microgastrinae	Cotesia
>Cotesia glomerata_myosuppressin	GDJO01006521.1	127	2e-33	NV_09202	Nasonia vitripennis	MNYLLSTTFIIMSVLSGEILGMPPAQCNPSILDEVPPKIRKVCDALSTIYQLGMAMENYIIDKAPILRENVPVIGNNVKRQDVDHVFLRFGRR	Hymenoptera	Ichneumonoidea	Braconidae	Microgastrinae	Cotesia
>Cotesia glomerata_Natalisin	GDJO01002325.1	474	3e-168	GDJM01032279.1	Cotesia rubecula	MRGFILILIHSIAIIECENQVGSQIQFPKDPNGQIQDTKFHSQTRFESSNQKLQVKSPGILSKFDSECNCPEKTYIVFSSADSMKKFQRRSSSGGRMVEHPFYVDEPGWVMLSESNTNLMSNDNKLIKADQDPFYLARGRKSSMTVNFPFSNEKKRSFNLKDRQKRSDISDLLHEPFFISRGKKKSYNDYYYHRGDTRVNENNRGIYLYDKRNEGSDNNGYSYKLLEDNKDTDGQSRGRRDFFDQLLRENDPFYVTRG	Hymenoptera	Ichneumonoidea	Braconidae	Microgastrinae	Cotesia
>Cotesia glomerata_NPLP1	GDJO01014670.1	405	7e-130	GBYB01013540.1	Fopius arisanus	MMLIRRRCTSLLLIFLAIVVDQLQIPLVTCQEEEDTQCLPRKTFLAFLRLPEVSSNLAAYSRSARIIQDGRNDFMYLKALSTEDMSDDTKICLPAEVYFEIFSDPTMRAHLSVIERAQRMVEDLEHDYTSFEAEKRSIATLAKNDDLPASIQERYQGDDLDDDEKRSQSSMTAEEILKMYAGHTPEELGKSAESIITAYTLPSGEIDIESLSRDFHNAKRNVGALARDYALPSGRRNRASSDSDSQESSSNSNKRNIAMLARDRLLPKGNKRNIGSLGRVYIVPSYQGKRNIGALARDSMLPMGKRYLGALVKSGGYPYIYNKRNIASLAKNGLYNYVKRNIGTLARDWNLPQSRHSRSLNEKELGAARIDLDNLQRIDSAKHPEDHHHNHELDFNKLR…	Hymenoptera	Ichneumonoidea	Braconidae	Microgastrinae	Cotesia
>Cotesia glomerata_orcokinin A	GFAF01021843.1	52.8	8e-05	NV_30010	Nasonia vitripennis	MVNSRFIGSAFILAAVTCIFAVPIQLHDETMGLNEGMYASPELAEALARSYAALGTSRLQNPRDDSHAGHLRQPSRLVFERDSDLRRKSGWPNTVNGVEIYEGTLKRNIDEIDRTGFDNFVKRNFDEIDRSGWDSFVKRRIANAYFSGRQH	Hymenoptera	Ichneumonoidea	Braconidae	Microgastrinae	Cotesia
>Cotesia glomerata_PDF	GDJO01001598.1	70.9	6e-14	NV_15000	Nasonia vitripennis	MIHASKITANILILTVFLLIIDSTDATIEDMDREIAANFPYGRGMDNEQVQLARLLLSYPRGMGHPKRNSELINSLLGLPKNMNNAGK	Hymenoptera	Ichneumonoidea	Braconidae	Microgastrinae	Cotesia
>Cotesia glomerata_PTTH	GDJO01015413.1	87	2e-17	NV_30191	Nasonia vitripennis	MKIIILAILVIVTENVIGRTYNSGRWTNIILDPDSSNDSSELISNRDISYPGKRNGALRSLEKMHISPRDLCALSNPWQWFCPCETQYGIVDLGIGHYPQYFTSAQCIQKPCHGKFNPCKLIHYKMHVLSPRDINDINIDAEESYIQQPILPESLRSKWQLKPITVPVACIAPNEGRNN	Hymenoptera	Ichneumonoidea	Braconidae	Microgastrinae	Cotesia
>Cotesia glomerata_RYamide	GDJO01011841.1	85.9	3e-17	XM_011303370.1	Fopius arisanus	MIACLCIIFTLVNVAFSQPNFYTHGRYGKREETPPTGEVNFNFGSRYGRGENIEPKATNDKSNELMARVDRFYLGSRYGKRERNNNNLFGSSNGENFIDLNNIQDVLRYFYRLQRRTKQLPKDNIDYIDGENFKSKNDQYIFHKDNFIKWKPSVPKIDSAIPMSSCEQ	Hymenoptera	Ichneumonoidea	Braconidae	Microgastrinae	Cotesia
>Cotesia glomerata_Trissin	GDJO01011780.1	137	7e-37	XM_008547077.1	Microplitis demolitor	MNRLYMVIFIVVCALWNCGGILTCDQCGRECAPACGTRQFRACCYNNLRKRAPNLGFKLWLVPPENSEHFKFDYDS	Hymenoptera	Ichneumonoidea	Braconidae	Microgastrinae	Cotesia
>Cotesia rubecula_AKH	GDJM01000448.1	43.5	0.001	GAJC01024209.1	Leptopilina heterotoma	MFSFKCSTILMFEVIIICILCRAISRVESQLNFSTGWGKRNLQHQCRTWNNKIHSTPYRLFNLSGSNYRRSSRISNKSIIRVLHSSLVV	Hymenoptera	Ichneumonoidea	Braconidae	Microgastrinae	Cotesia
>Cotesia rubecula_AST-A	GDJM01022653.1	55.5	5e-06	NV_13011	Nasonia vitripennis	MSKRKELSFSILLIIYLFVNCVTGFIDERSSLEINNRPLCTAKKDYDLITEYKRLPENRYVAEYKRFPEYRYSFGIGKRWYDDSKRNTPYSFGIGKRYQMDKMDKIDQMEKNKLHQFGLFNDYLSVGSDDNYPVIQDQQQNKRGAIPKSRNYDFGVGKRNIHIFSSIKPQHINPDNHESSENYNNDIWEQD	Hymenoptera	Ichneumonoidea	Braconidae	Microgastrinae	Cotesia
>Cotesia rubecula_AST-CC	GDJM01007775.1	53.5	3e-06	NV_30012	Nasonia vitripennis	MGMIKFCSIALLMTTVMTTGTARYIPASNYILLEKLINQYDPSGVNYDYGEDDQDNQMDLQRRGRINGSVYWKCYFNAVTCF	Hymenoptera	Ichneumonoidea	Braconidae	Microgastrinae	Cotesia
>Cotesia rubecula_AST-CCC	GDJM01003168.1	88.2	1e-19	NV_30011	Nasonia vitripennis	MQVSREMLYIAVALACVIGLSSALPADKDRFLKELDLVDDDGSMDTALINYLFTKQMVKRLHNQIDIGDLQRKRTYWKQCAFNAVSCFGK	Hymenoptera	Ichneumonoidea	Braconidae	Microgastrinae	Cotesia
>Cotesia rubecula_AVLP	GDJM01001832.1	170	2e-51	NV_08469	Nasonia vitripennis	MMHKILLVFFFINSSFACLITNCPRGGKRGESPLLSMPSLIKECSSCGPGDQGQCFGPHICCGATIGCYIRSSETYKCRKESLHSHPCVSGFAMCRDNTARCAANGICCSQESCFLDSSCKIGDEYLSDRKIHQEFPRLIGENDQMIN	Hymenoptera	Ichneumonoidea	Braconidae	Microgastrinae	Cotesia
>Cotesia rubecula_Bursicon-beta	GDJM01001240.1	142	8e-40	NV_03820	Nasonia vitripennis	MLIYLLLFLSIFKIEALLQNEEDCETLLSEVHLTKDEYDNDGRLIRTCSDDVSVTKCEGYCNSQVQPSVISSTGFSKECYCCRESYLKEKVVKLNHCYNPDGEKLESDKLESMEIKLREPADCKCYKCTDFLR	Hymenoptera	Ichneumonoidea	Braconidae	Microgastrinae	Cotesia
>Cotesia rubecula_CCAP	GDJM01001471.1	47	0.0003	NV_04678	Nasonia vitripennis	MKIIKYFNWILVGLFFIINIVDAVISDENNKEYESLTINERDSMKLPGLKRPFCNAFTGCGKKRNYIDSSYDSTKNDVNDSTINIPLKLYKILMNNLNLIIQQVDKHKNYRDSINNNDEDYFYSLIHKQPIRKRYN	Hymenoptera	Ichneumonoidea	Braconidae	Microgastrinae	Cotesia
>Cotesia rubecula_CNMA	GDJM01030525.1	93.6	4e-20	XM_016984513.1	Nasonia vitripennis	MIFRIMKPSRGKSCGRFLGILLFSIAALETVWAAPVPEPGMVYSDPFPDDTENYVWLQKLKQIHDIKLEISEDERELSDAQLEIQAMLEANARNQRVPHYPIPPEFLSEDPEALPVPEPRVNPGPTHSGKRTSYMALCHFKICNMGRKRQLSEKK	Hymenoptera	Ichneumonoidea	Braconidae	Microgastrinae	Cotesia
>Cotesia rubecula_Corazonin	GDJM01001876.1	45.8	0.0007	NV_09278	Nasonia vitripennis	MLYLSWTPVILSVVIITATCQTFQYSRGWTNGKRDIAPIGFNIQDFTPDNFETNSIISNDNLHNNDGTVQCNLRKIKVLLQGDRREQIYLCRLLEIFSKINKEDKLPIHYRHPIFEANDIDN	Hymenoptera	Ichneumonoidea	Braconidae	Microgastrinae	Cotesia
>Cotesia rubecula_EH	GDJM01015237.1	80.5	2e-17	NV_08338	Nasonia vitripennis	MKISNELCLLFIVGIITMVIAMPADGNRIGTCIRNCAQCKKMFGPYFEGQLCADTCVKFKGKMIPDCEDADSIAPFIVPLENE	Hymenoptera	Ichneumonoidea	Braconidae	Microgastrinae	Cotesia
>Cotesia rubecula_Elevenin	GDJM01001835.1	56.2	4e-07	GBQI01018789.1	Chrysis viridula	MMNLRWALLTLTIFAWWSHSDAGRLARPDCEKFVFHPHCRGTQAKKRVIADPTSINSNMKDGNTERLCICKYLTKSGKRELLAVTKLLETMLANGVDVNMLYDTYSNMGLLSKDQNDNLRSTHHTNQLSRSSDNLDYNKPDIDLDY	Hymenoptera	Ichneumonoidea	Braconidae	Microgastrinae	Cotesia
>Cotesia rubecula_FMRFamide	GDJM01005888.1	127	1e-32	XM_011300376.1	Fopius arisanus	MIAYGLLYSLVIIGNGILSSATILSPLKVDPSSLHLYKTNFRPVNELDYILKRSGVRTADETPDSKERRSQMGSSFIRFGRNHMANNGENIEYSLNTVNDLDASSRIPRGRSDVIIRFGRSGSGKLDSMILRNNKLLKVIPIEIFCADILAGDNSPELTRLCNSFMSNDDKNE	Hymenoptera	Ichneumonoidea	Braconidae	Microgastrinae	Cotesia
>Cotesia rubecula_ILP1	GDJM01010270.1	108	4e-27	NV_03688	Nasonia vitripennis	MSTYRCNVIAILVVVVLLAINLTKGQSENFPYGEKRQEGSATHYCGKRLSNALQIFCNGVYNSMFKKSGFEMEMDDYPYAYDYPLRSRASANAMMGRFGGARFRRQSRGVHDECCVKPCSISELMSYCGN	Hymenoptera	Ichneumonoidea	Braconidae	Microgastrinae	Cotesia
>Cotesia rubecula_ILP2	GDJM01000545.1	90.1	2e-19	NV_30146	Nasonia vitripennis	MYTIKFTFLSRRLSVILLGLLLFSLTLVESRPHQKTIRLCSKSLSDALYLVCNNRGFNEPFSNNGDDNSKAPTGPGIVEECCHRWCSYEQLEQYCKPPSN	Hymenoptera	Ichneumonoidea	Braconidae	Microgastrinae	Cotesia
>Cotesia rubecula_ITG-like	GDJM01036715.1	273	9e-84	XM_001604783.3	Nasonia vitripennis	MINKLGILIGIVMMQQHIEVNAWGGLFNRFTPEMLSNLGYGGHSGGYKPSYMQRPLTGNYANNFAEGLETIDDPCEDRRCVSNEYCCSGQICIFDRDNEGFCVYPFGLKQGELCRRDSDCETGLMCTDVIGADTRSCQPPITSNKQYSEECTISSECDITRGLCCQVQRRHRQSTRKVCSYFKDPLVCIGPVATDQIKSVVQYTSGEKRITGQNNRILFKRGLFI	Hymenoptera	Ichneumonoidea	Braconidae	Microgastrinae	Cotesia
>Cotesia rubecula_ITP	GDJM01007208.1	174	1e-50	XM_016917221.1	Nasonia vitripennis	MQLHHQRQPPLLSTTNLSVKLATSIPSARNQHTCQPVNLLSTSITTMSGRIVNFSSPLYINRNFVSSSVLLSVIAWSVTILLISSCLDVADAGLVMGHSLGKRSYFDLGCKGVYDKSIFARLDRVCEDCFNLFREPQLHTLCRQDCFRTNYFKSCTQVLTLEDEEEKFQEMIEYLGRKK	Hymenoptera	Ichneumonoidea	Braconidae	Microgastrinae	Cotesia
>Cotesia rubecula_ITPL	GDJM01007205.1	181	3e-52	NV_07921	Nasonia vitripennis	MQLHHQRQPPLLSTTNLSVKLATSIPSARNQHTCQPVNLLSTSITTMSGRIVNFSSPLYINRNFVSSSVLLSVIAWSVTILLISSCLDVADAGLVMGHSLGKRSYFDLGCKGVYDKSIFARLDRVCEDCFNLFREPQLHTLCRKDCFTTYYFKGCVETLLMQDEIEQFKNAIKQLHGADPGV	Hymenoptera	Ichneumonoidea	Braconidae	Microgastrinae	Cotesia
>Cotesia rubecula_kinin	GDJM01012124.1	79	3e-14	XM_011303640.1	Fopius arisanus	...CNDSSKVEEEFGKNNKLTGVVIKPTKNFLVSKNKLKSQIWKKLWSVNQLKKNSIPDKKISKKSLLSVGFHGGPSYHMELHPSVIPISKCVHYVKMQPANKERRNKVFNAWGGKRNSIPLKLDPKIRRPSRMPFNSWGGKRQVDYYQDNAEDLNKKSINVADSGVKKPFNSWGGKRSFGHYYHLYSSDKPV	Hymenoptera	Ichneumonoidea	Braconidae	Microgastrinae	Cotesia
>Cotesia rubecula_myosuppressin	GDJM01007927.1	127	2e-34	NV_09202	Nasonia vitripennis	MNYLLSTTFIIMSVLSGEILGMPPAQCNPSILDEVPPRIRKVCDALSTIYQLGMAMENYIIDKAPILRENVPVIGNNVKRQDVDHVFLRFGRR	Hymenoptera	Ichneumonoidea	Braconidae	Microgastrinae	Cotesia
>Cotesia rubecula_Natalisin	GDJM01032279.1	47.4	0.014	BGIBMGA010189-PA	Bombyx mori	MRGFILILIHSIAIIECKNQVGAKIQFPKDFNGQIPDTKFHSQTRFESTNQKLQVKSPGILSKFDSECNCPEKTSIVFLSVDNMKKFQRRSSSGGRMVEQPFYVDEPGWVMLSESNTNLMSNDNKLIKADQDPFYLARGRKSAMKMNFPFSDEEKRSFNLKDRQKRSDISDLLHEPFFISRGKKKSYNDYYYHRGDTRVNENNRGIYLYDKRNEGSDNNGYSYKLLEDNDDTDGQSRGRRDFFDQLLRENDPFYVTRG	Hymenoptera	Ichneumonoidea	Braconidae	Microgastrinae	Cotesia
>Cotesia rubecula_NPLP1	GDJM01025652.1	427	1e-142	GBYB01013540.1	Fopius arisanus	MMLIRRRCTSLLLIFLAIVVDQLQIPLVTCQEEEDTQCLPRKTFLAFLRLPEVSSNLAAYSRSARIIQDGRNDFMHLKSLSTEDMSDDTKICLPAEVYFEIFSDPTMRAHLSVIERAQRMVEDPEHDYTSFEAEKRSIATLAKNDDLPASIQERYQGDDVDDDEKRSQSSMTAEEILKMYAGHTPEELGKSAESIITAYTLPSGEIDIESLSRDFHNAKRNVGALARDYALPSGRRNRASSDSDSQESSSNSNKRNIAMLARDRLLPKGNKRNIGSLGRVYIVPSYQGKRNIGALARDSMLPMGKRYLGALVKSGGYPYIYNKRNIASLARNGLYNYVKRNIGTLARDWNLPQSRHSRSLNEKELGAARIDLDNLQRIDSAKHPEDHHHNHELDFNKLR…	Hymenoptera	Ichneumonoidea	Braconidae	Microgastrinae	Cotesia
>Cotesia rubecula_orcokinin A	GDJM01032926.1	54.7	2e-05	NV_30010	Nasonia vitripennis	MVNSRFIGSAFILAAVTCIFAVPIQLHDETMGLNEGMYASPELAEALARSYAALGTGRLQNPRDDSHAGHLRQPSRLIFERDSDLRRKSGWPNTINGVEIYEGALKRNMDEIDRTGFDNFVKRNFDEIDRSGWDSFVKRRIANAYFSGRQH	Hymenoptera	Ichneumonoidea	Braconidae	Microgastrinae	Cotesia
>Cotesia rubecula_orcokinin B	GDJM01032929.1	83.2	1e-17	XM_011311232.1	Fopius arisanus	MVNSRFIGSAFILAAVTCIFAVPIQLHDETMGLNEGMYASPELAEALARSYAALEWQQRNGNSIGARFKKRNLDQIGGGNLLRSLQEQNLPYHVRNLDPIINDHLRSLLNSYQQQNQE	Hymenoptera	Ichneumonoidea	Braconidae	Microgastrinae	Cotesia
>Cotesia rubecula_PDF	GDJM01036807.1	75.5	1e-15	NV_15000	Nasonia vitripennis	MIHASKITANILILTVFLLIIDSTDATIEDMDREIAANFPYGRGMDSEQVQLARLLLSYPRGMCHPKRNSELINSLLGLPKNMNNAGK	Hymenoptera	Ichneumonoidea	Braconidae	Microgastrinae	Cotesia
>Cotesia rubecula_RYamide	GDJM01002680.1	83.2	3e-16	XM_011303370.1	Fopius arisanus	MIACLCIIFTLVNVAFSQPNFYTHGRYGKREETPPTGEVNFNFGSRYGRGENIELKATNDKSNELMARVDRFYLGSRYGKRKSNNNNLFGSSNGENFIDLNNIQDGLRYFYRLQRRTKQLPRDNIDYIDGENFKSKNDQYIFHKDKFIKWKPSIPKVDSAIPMSSCEQ	Hymenoptera	Ichneumonoidea	Braconidae	Microgastrinae	Cotesia
>Cotesia rubecula_Trissin	GDJM01009119.1	137	3e-37	XM_008547077.1	Microplitis demolitor	MNRLYMVIFIVVCALWNCGGILTCDQCGRECAPACGTRQFRACCYNNLRKRAPNLGFKLWLVPPENSEHFKFDYDS	Hymenoptera	Ichneumonoidea	Braconidae	Microgastrinae	Cotesia
>Cotesia vestalis_AKH	GAUP02005284.1	115	2e-32	GDJM01000448.1	Cotesia rubecula	MFSFKCSTILMFEVIIICILCRAISSVESQLNFSTGWGKRNIPLQCRAWNNKLQSTPYCLFNLSGSNYRRSSRLFNKSIIR	Hymenoptera	Ichneumonoidea	Braconidae	Microgastrinae	Cotesia
>Cotesia vestalis_AST-CC	GAUP02013487.1	87.7	7e-23	NV_30012	Nasonia vitripennis	MGMIKFCSIALLMTTVMTTGTARYIPASNYILLEKLINQYDPSGVNYDYGEDDQDNQVALKKDALLLEKLMLTLQKNVEDDSNAIDLQDRKELVLNDPRLQKFMIRRNRSENRKTGMDLQRRGRINGSVYWKCYFNAVTCF	Hymenoptera	Ichneumonoidea	Braconidae	Microgastrinae	Cotesia
>Cotesia vestalis_AST-CCC	GAUP02012995.1	207	7e-61	NV_30011	Nasonia vitripennis	MMSRITFLAVIAVIILVGWSAALPANKERYLNELDLVDDDGTMDTALINYLFTKQIVKRLRNQMDIGDLQRKRTYWKQCAFNAVSCFG	Hymenoptera	Ichneumonoidea	Braconidae	Microgastrinae	Cotesia
>Cotesia vestalis_AVLP	GAUP02012459.1	43.7	2e-05	NV_08469	Nasonia vitripennis	MMHKFLLVFFFITSSFACLITNCPRGGKRGESPLLSMPSLIKECSSCGPGDQGQCFGPHICCGASIGCYIRSPETYKCRKESLHSHPCVSGFAMCRDNTARCAANGICCSQESCFLDSSCKIGDEFLSDRKIDQEFSRLIGENDQMIN	Hymenoptera	Ichneumonoidea	Braconidae	Microgastrinae	Cotesia
>Cotesia vestalis_Bursicon-alpha	GAUP02024475.1	212	3e-63	NV_13010	Nasonia vitripennis	MYHLPFYFLLVNFLFFASFVLHRFITARKFGLLLLLISQSTVEALVGVDECQVTPVIHLLRYPGCLPKPIPSFACTGRCSSYLQVSGSKIWQMERSCMCCQESGEREATVALYCPQAKSGERTFRKITTKAPLECMCRPCTGVEEHSIIPQEIAGFDEDNILTSSAHFLRSSDID	Hymenoptera	Ichneumonoidea	Braconidae	Microgastrinae	Cotesia
>Cotesia vestalis_Bursicon-beta	GAQF01003322.1	165	5e-51	NV_03820	Nasonia vitripennis	MLIYLLFFLSIFKIEALLQNEEDCETLLSEVHLTKDEYDNDGGLVRTCSDDVSVTKCEGYCNSQVQPSVISSTGFVKECYCCRESYLKEKVVKLNHCYNPDGEKLETDKFATMEIKLREPADCKCYKCT	Hymenoptera	Ichneumonoidea	Braconidae	Microgastrinae	Cotesia
>Cotesia vestalis_CCAP	GAKG01003884.1	47.4	3e-06	NV_04678	Nasonia vitripennis	MKIIKYFNWILVGLFFINIVNAVISDENNKEYESLTINERDSIKLPGLKRPFCNAFTGCGKKRNSIDSSYDITNNDVNDSTINIPVKLYEILMNNLNLKIQKIAKHQNYRDSINNNDDDYFYSIHKQPMRKRYNL	Hymenoptera	Ichneumonoidea	Braconidae	Microgastrinae	Cotesia
>Cotesia vestalis_CNMA	GAUP02022753.1	159	5e-40	XM_016984513.1	Nasonia vitripennis	MISQIMKHSRGKSCWWFLGILLFSIAALETVWAAPVPEPGMVYSDPFPDDTANYVWLQKLKQIHDIKLEISEDERELSDAQLEIQAMLEANARNQRVPHYPIPPEFLSEDPEALPVPEPRVNPGPTHSGKRTSYMALCHFKICNMGRKRQLPEKK	Hymenoptera	Ichneumonoidea	Braconidae	Microgastrinae	Cotesia
>Cotesia vestalis_DH44	GAKG01009089.1	53.5	3e-06	XM_003425272.3	Nasonia vitripennis	MFLMSLLTVTTLITLSKSTPLSYLTHQRRDAPTDGGGDDDDGVFVPYIIDERGFSANEFYWPQDENLKVNDSVSGIDRGKRIHSLSVTNSLDVLRDRVLLELARRKAQQEKIQIDANRHYLDNIGKRSNQYIKMDLPQIFEPKNIKIPRIFDHQLIGDQSEFNYYTAKNPLPLDST	Hymenoptera	Ichneumonoidea	Braconidae	Microgastrinae	Cotesia
>Cotesia vestalis_Elevenin	GAKG01008029.1	55.1	4e-07	GBQI01018789.1	Chrysis viridula	MNLRWVLLTLTIFAWWSHADAGRLARPDCEKFVFHPHCRGTQAKKRVIADPTSINSSIKDGNTERLCICKYLTKSGKRELLAVTKLLETMLANGVDVNMLYDTYSNMGLLSNKDQNDNLRSTHHTNQLSRSSDNVDYNKPDIDLDY	Hymenoptera	Ichneumonoidea	Braconidae	Microgastrinae	Cotesia
>Cotesia vestalis_ETH	GAUP02012499.1	147	1e-42	NV_01589	Nasonia vitripennis	MLKQKINKIFIVICVTGMVLSINWTTVEADEVPAFFLKIAKNIPRVGRSGRIDEYLLTKQSKNYPRANKVGEYSPSNEYLSYPGGNDPEIHKRMVNYPAPGNIDSISWEHFPLAIEGPPELWRTLASYANDKYGTASDDIDNELWQRNKRKNVEN	Hymenoptera	Ichneumonoidea	Braconidae	Microgastrinae	Cotesia
>Cotesia vestalis_FMRFamide	GAUP02012658.1	127	3e-34	XM_011300376.1	Fopius arisanus	MIAYGLLYSLVIIGNGILSSATILSPLKVDPSSLHLYKNNFRPVNELDYILKRSGVRTADETPDSKERRSQMGSSFIRFGRNHMANNGENIEYSLNTVNDLDASSRIPRGRSDVIIRFGRSGSGKLDSMILRNNKLLKVIPIEIFCADILAGDNSPELTRLCNSFM	Hymenoptera	Ichneumonoidea	Braconidae	Microgastrinae	Cotesia
>Cotesia vestalis_ILP1	GAQF01003561.1	110	6e-31	NV_03688	Nasonia vitripennis	...MFKKSGFEMEMDDYPYAYDYPLRSRASANAMMGRFGGARFRRQSRGVHDECCVKPCSISELMSYCGV...	Hymenoptera	Ichneumonoidea	Braconidae	Microgastrinae	Cotesia
>Cotesia vestalis_ILP2	GAUP02007880.1	89.7	2e-21	NV_30146	Nasonia vitripennis	MYTIKYTFHSRRLSVILLGLLLFSLTLVESRPHQKTIRLCSKSLSDALYLVCNNRGFNEPFSNNGDDNTSKAPTGPGIVEECCHRWCSYEQLEQYCKPPSN	Hymenoptera	Ichneumonoidea	Braconidae	Microgastrinae	Cotesia
>Cotesia vestalis_ITG-like	GAUP02015133.1	274	1e-90	XM_001604783.3	Nasonia vitripennis	MIHKLGILIGIVMMQQHIEVNAWGGLFNRFTPEMLSNLGYGGHSGGYKPSYMQRPLTGNYANNFAEGLETIDDPCEDRRCVSNEYCCSGQICIFDRDNEGFCVYPFGLKQGELCRRDSDCETGLMCTDVIGADTRSCQPPITSNKQYSEECTISSECDITRGLCCQVQRRHRQSTRKVCSYFKDPLVCIGPVATDQIKSVVQYTSGEKRITGQNNRILFKRGLFI	Hymenoptera	Ichneumonoidea	Braconidae	Microgastrinae	Cotesia
>Cotesia vestalis_ITPL	GAKG01019116.1	142	1e-39	NV_07921	Nasonia vitripennis	MQLHHQRQPSSLSTTNLSVKLATSIPSARNQHTCQPVNLLSTSITTMSGRIVNFSSPLYINRNFVSSSVLLSIIAWSVTILLISSCLDVADAGLVMGHSLGKRSYFDLGCKGVYDKSIFARLDRVCEDCFNLFREPQLHTLCRKDCFTTYYFKGCVETLLMQDEIEQFKNAIKQLHGADPGV	Hymenoptera	Ichneumonoidea	Braconidae	Microgastrinae	Cotesia
>Cotesia vestalis_kinin	GAUP02012032.1	78.2	1e-14	XM_011303640.1	Fopius arisanus	...WRVNQLKKNPIPVDKKISKKSLLSVGFHEGPSYHMELHPSGVPISKCVHYVKMQPANKERRNKVFNAWGGKRNSIPFKLDPKIRRPSRMPFNSWGGKRRQVDYYQDNAEDLNKKGINVADPGVKKPFNSWGGKRSFGHYYHLYSSDKPV	Hymenoptera	Ichneumonoidea	Braconidae	Microgastrinae	Cotesia
>Cotesia vestalis_myosuppressin	GFAF01025316.1	125	2e-35	NV_09202	Nasonia vitripennis	MNYLLSTTFIIMSVLSGEILAMPPAQCNPSILDEVPPKIRKVCDALSTIYQLGMAMENYIIDKAPILRENVPVIGNNVKRQDVDHVFLRFGRR	Hymenoptera	Ichneumonoidea	Braconidae	Microgastrinae	Cotesia
>Cotesia vestalis_NPF	GFAF01021843.1	72.4	4e-15	NV_13002	Nasonia vitripennis	LSDNIGSTLALIVLTTWIFGSGVTCDEPETMSRPTRPKMLGSSDELRKFLDVVRDYYTVSSKARYGKRGVIPAIIVHDRPHTR	Hymenoptera	Ichneumonoidea	Braconidae	Microgastrinae	Cotesia
>Cotesia vestalis_NPLP1	GFAF01009499.1	427	1e-143	GBYB01013540.1	Fopius arisanus	...DIESLSRDFHNAKRNVGALARDYALPSGRRNRASSDSDSQESSSNSNKRNIAMLARDRLLPKGNKRNIGSLGRVYIVPSYQGKRNIGALARDSMLPMGKRYLGALVKSGGYPYIYNKRNIASLARNGLYNYVKRNIGTLARDWNLPQSRHSRSLNEKELSAARIDLDNLQRIDSAKHPEDHHHNHELDFNKLRKGLKVNKNKSILESELVDAKNKSRNKRQIDYSEEYPLPVMQNTHVLDYDDFMEALIAGYPIAEKRFMGRIPQMGPRPTTPPTRRLGR	Hymenoptera	Ichneumonoidea	Braconidae	Microgastrinae	Cotesia
>Cotesia vestalis_orcokinin A	GAKG01001441.1	53.9	3e-05	NV_30010	Nasonia vitripennis	MVNSRFIGSAFILAAVTCIFAGPIQLHDETMGLNEGMYASPELAEALARSYAALGTGRLQNPRDDSHAGHLRQPSRLVFERDSDLRRKSGWPNTVNGVEIYEGALKRNMDEIDRTGFDNFVKRNFDEIDRSGWDSFVKRRIANAYFSGRQ	Hymenoptera	Ichneumonoidea	Braconidae	Microgastrinae	Cotesia
>Cotesia vestalis_orcokinin B	GFAF01033590.1	83.6	3e-18	XM_011311232.1	Fopius arisanus	MVNSRFIGSAFILAAVTCIFAGPIQQLHDETMGLNEGMYASPELAEALARSYAALEWAQRNGNSIDAGIQKRNLDQIGGGNLLRSLQEQNSPHHERNSDSIVTNHILRSLLGNYQGQNQE	Hymenoptera	Ichneumonoidea	Braconidae	Microgastrinae	Cotesia
>Cotesia vestalis_PDF	GAUP02011023.1	107	5e-29	NV_15000	Nasonia vitripennis	MIHASKITANILILTAFLLIINSTDATIEDMDREIAANFPYGRGMDSDQVQLARLLLSYPRGMCHPKRNSELINSLLGLPKNMNNAGK	Hymenoptera	Ichneumonoidea	Braconidae	Microgastrinae	Cotesia
>Cotesia vestalis_PTTH	GAKG01027822.1	136	3e-36	NV_30191	Nasonia vitripennis	...MHISPRDLCALSNPWQWFCPCESQYGIVDLGIGHYPQYFTSAQCIQKPCHGKFNPCKVIHYKMHVLSPRDINDMNIDAEESYIQQPILPESLRSKWQLKPITVPVACVASNEGRNN	Hymenoptera	Ichneumonoidea	Braconidae	Microgastrinae	Cotesia
>Cotesia vestalis_Trissin	GAUP02006918.1	137	4e-41	XM_008547077.1	Microplitis demolitor	MNRLYMVIFIVVCALWNCGGILTCDQCGRECAPACGTRQFRACCYNNLRKRAPNLGFKLWLVPPENSEHFKFDYDS	Hymenoptera	Ichneumonoidea	Braconidae	Microgastrinae	Cotesia
>Diachasma alloeum_AKH	GECN01117924.1	113	4e-30	XM_011309194.1	Fopius arisanus	MHCKILPGVLAILLIGCLTFLFIGTTEAQLNFSTGWGKRNKNFPGENQSDTGCSVTQGKPPLEILLNLYNLIQIEAKRIINCEKMNQ	Hymenoptera	Ichneumonoidea	Braconidae	Opiinae	Diachasma
>Diachasma alloeum_Allatotropin	XM_015260910.1	137	8e-39	XM_11305099.1	Nasonia vitripennis	MKGIALLMILVIYLRTINGQNSEEKYNRGNAQLSRAHARAREVRGIRPGNLQTARDFGKRDQRFEEMKDVQLDRQTKRYPSQWFLEQLRRHPGITREYERILLKAGDRRNLTTKILLESIKIL	Hymenoptera	Ichneumonoidea	Braconidae	Opiinae	Diachasma
>Diachasma alloeum_AST-A	XM_015255418.1	282	4e-92	NV_13011	Nasonia vitripennis	MIQRKLFNITLMFALTLSINIATSAADEPTATPLQEAHQRGCVSPKKDYDFITEYKRLPQYRYLAAYKRFPDYLYSFGIGKRFDDNIKRNSPYSFGVGKRNTFPRLSFLRVPLAYALPLDTKSYDSNLIVDDSAGTKRNAPSHAYGFGIGKRTPLLLNDDFDADNRGLNDDRKFTDDGPLWDQF	Hymenoptera	Ichneumonoidea	Braconidae	Opiinae	Diachasma
>Diachasma alloeum_AST-CC	GECN01096860.1	343	1e-107	NV_30012	Nasonia vitripennis	MGMSLVTVIFMVVLIVTTVARVLPKRSLSDNLSESYDYEDYSRSQERYPVEEKRAALLLDRLMVALQKAVDGQGMGDSRGGKEVLRAKPRVGALIGPQSGGSKSGMDLQRRGPANGSVYWRCYFNAVTCFKRK	Hymenoptera	Ichneumonoidea	Braconidae	Opiinae	Diachasma
>Diachasma alloeum_AST-CCC	GECN01100547.1	277	1e-89	NV_30011	Nasonia vitripennis	MQLSREMLCIAVALVCVICLSSALPADKERFLNELDLVDDDGSMETALINYLFTKQMVKRLHNQIDIGDLQRKRTYWKQCAFNAVSCFGK	Hymenoptera	Ichneumonoidea	Braconidae	Opiinae	Diachasma
>Diachasma alloeum_AVLP	GECN01109875.1	43.7	2e-05	NV_08469	Nasonia vitripennis	MSKIILIISALVCVSCACLITNCPRGGKRGENPLLSLHSLAAECPSCGPGHQGQCFGPNICCGTAIGCFIGTPETYKCRTESLYSRPCIAGFAMCRDNTGRCAANGICCSQENCHVDSSCRISDEFNDRKIGQEYSRLSPENEQ	Hymenoptera	Ichneumonoidea	Braconidae	Opiinae	Diachasma
>Diachasma alloeum_Bursicon-beta	XM_015267224.1	135	4e-39	NV_03820	Nasonia vitripennis	MVLGTLISQKVDDTCETLMSDIHVTKEEFDEGGILLRTCSDDLSVTKCEGFCNSQVQPSIMTATGFLKDCYCCRESYLKERNIILHHCYSPDGIKLVESETATMEIKLREPADCECFKCGDFSR	Hymenoptera	Ichneumonoidea	Braconidae	Opiinae	Diachasma
>Diachasma alloeum_CAPA V1	GECN01079895.1	62.6	1e-07	GAXO01003004.1	Argochrysis armilla	MKDHPRFTVLIFLVFATSFNRGERINDLIAKFNERRAAGILAQPRIGRSAGMRIFGRPDGFAGLMQYPRVGRAGPPALADDMKYPEFDGDVKNHREGLDSPVDVDDQKNFDDDFLRRLGNGIWLDNPRYGPRKNQQRSQCENEMDSAGIFIVTPEDYQKMERQLLHYYPRSSEDHSR	Hymenoptera	Ichneumonoidea	Braconidae	Opiinae	Diachasma
>Diachasma alloeum_CAPA V2	GECN01079896.1	66.1	1e-08	GAXO01003004.1	Argochrysis armilla	MKDHPRFTVLIFLVFATSFNLEAKTVKSKLRLYRLNPALIRQLSGGERINDLIAKFNERRAAGILAQPRIGRSAGMRIFGRPDGFAGLMQYPRVGRAGPPALADDMKYPEFDGDVKNHREGLDSPVDVDDQKNFDDDFLRRLGNGIWLDNPRYGPRKNQQRSQCENEMDSAGIFIVTPEDYQKMERQLLHYYPRSSEDHSR	Hymenoptera	Ichneumonoidea	Braconidae	Opiinae	Diachasma
>Diachasma alloeum_CCAP	XM_015258163.1	46.2	0.0006	NV_04678	Nasonia vitripennis	MKVGYCVKWTLAGLLVVSLASAIETDDKDEQQIFNSGVEELAKSKRPFCNAFTGCGKKRNYYDNSLDRPEDSGKITIPIPIYKALVRAASQELRNAIERGESPDESYQDYLPLLTLKRPIRSRFQS	Hymenoptera	Ichneumonoidea	Braconidae	Opiinae	Diachasma
>Diachasma alloeum_CNMA	GECN01054359.1	143	2e-32	XM_016984513.1	Nasonia vitripennis	MKQKIMKRKCTSYTSRFWILALVSLTTIHNVWTAPQPLSAMYYSDNSVEDSENLLLLQRLKQVAALKHEILEEERELTEAELEVQAIIEAKLRNQRILQPIESESSNEEAEMLPIPSAVVHHAPVGHTGKRTSYMGLCHFKICNMGRKRQL	Hymenoptera	Ichneumonoidea	Braconidae	Opiinae	Diachasma
>Diachasma alloeum_Corazonin	XM_015264261.1	45.4	9e-06	NV_09278	Nasonia vitripennis	MANAMTVLVILLVTMTVVTYGQMVQYSRGWRGGKRADLGAFGGVGGLPSEFKMNFPAQGAIRRTNAPDTIHCGLRKLRMLLRGNTNDQLYHLPCELLNILPREVEGNQHVQHENSHHLDLYDDNNNNNNNNNYDDNN	Hymenoptera	Ichneumonoidea	Braconidae	Opiinae	Diachasma
>Diachasma alloeum_DH34	XM_015259459.1	115	3e-28	XM_003425272.3	Nasonia vitripennis	MQKGMAMTWTILAVLISVGILTAVEAAPYPLERALYLDQLQEDPEKMYEVLTKLNRYLQQQDNEKRGGFGLDFGLNRGFSGAQAAKHLMGMAAANYAGGPGRRRRSDQA	Hymenoptera	Ichneumonoidea	Braconidae	Opiinae	Diachasma
>Diachasma alloeum_DH44	XM_015265962.1	162	5e-47	XM_003425272.3	Nasonia vitripennis	MILSSLLIVAVLMNLTKSASSRISPTEEIYVEIPYIAATWDSHEYYEDSSQNEQTGIPRKEHSYSSNVRRKKISSLSITNPMDVLRQRFILELARRRQMQQQEQAKANREILNDIGKRSTGYFGLVCPSIKTKNRQVLREPINQMYSNNPDWSHRDRVDWYYTEHFKELNTGFYQLNEVSFDSIILSFTNCYD	Hymenoptera	Ichneumonoidea	Braconidae	Opiinae	Diachasma
>Diachasma alloeum_Elevenin	GECN01069813.1	59.3	3e-08	GBQI01018789.1	Chrysis viridula	MSPHQFIIMLSIFAWCTYVDGGRQTRPLNCEKYVFHPHCRGTQARKRMMSQIKNENTEQPCICAGGKDNRANAMPDVKVLEAILGNGFDVNTIYDAYAATSNRHRDYNENSRDRGNQRRSSLDNSVDVSNTAVEVDY	Hymenoptera	Ichneumonoidea	Braconidae	Opiinae	Diachasma
>Diachasma alloeum_ETH	GECN01112506.1	166	1e-50	NV_01589	Nasonia vitripennis	MSTQVILGTCLTIAVLSCGMITVQADDEVPAFFLKIAKNVPRIGRSDKYHEYFLKQAKNVPRMGKREDYDQIAESFY	Hymenoptera	Ichneumonoidea	Braconidae	Opiinae	Diachasma
>Diachasma alloeum_FMRFamide	XM_015265561.1	228	6e-71	XM_011300376.1	Fopius arisanus	MINHGLIYGLLITMNLVLVKGTVMRPLKIDSSPLSIYKTSLDNELDYVMKRSGLQNVDDSPDSKERRSQMGSSFIRFGRNHHQGSLESPDDSANNLNNVNSGSSRTPRGRSDVIIRFGRGGLSSLDFPRHSSVGTSVTIPTLNLQKLAVICPTILTTPESALHNDLLVRLCTSLSDNNY	Hymenoptera	Ichneumonoidea	Braconidae	Opiinae	Diachasma
>Diachasma alloeum_ILP1	GECN01126902.1	119	3e-32	NV_03688	Nasonia vitripennis	MSTCRSNVIVTLTLAVAFTLQLINAQPDIYQYGEKRQDDSSARKYCGKHLSNALQLICDGIYNPMFKKSDQEMEIDDYPYTYDYPLRPRANANTMMGRFSGVRFRRESRGVHDECCVKPCSMPELMSYCGH	Hymenoptera	Ichneumonoidea	Braconidae	Opiinae	Diachasma
>Diachasma alloeum_ILP2	GECN01017778.1	73.9	9e-14	NV_30146	Nasonia vitripennis	MSQFNYLNLMFIISLVLGAYWCVESAPFPKTIRLCSKGLSDALYLVCWGRGYNEPVPYTGGRHSKRSRSYDTGLVEECCHQSCSLQHLQLYCKPLASGENSNEGM	Hymenoptera	Ichneumonoidea	Braconidae	Opiinae	Diachasma
>Diachasma alloeum_ITG-like	GECN01079878.1	273	4e-87	XM_001604783.3	Nasonia vitripennis	MIMGKSNIFCTLLIVGILEMNGGVEAWGRLFNRFTPEMLSNLGYGGQGGYRPSSLQRPLVGNYGNDFGEALQFAGDDDSCDHRPCGRNEYCCPGQICLANDADGGPEGTCFYFRGLKQGELCVRDNDCESGLMCGDVPGGDTRSCQPPVTSNKQYSEECLMSRECDISRGLCCQIQRRHRQTTRKICSYFKDPLVCIGPVATDQIKSIVQYTSGEKRITQGQHNRNLLYKRGLFI	Hymenoptera	Ichneumonoidea	Braconidae	Opiinae	Diachasma
>Diachasma alloeum_ITP	XM_015253968.1	194	1e-56	XM_016917221.1	Nasonia vitripennis	MMQRQSRQSSITVSNLCRQSLNNGTTSLRSRTTGTIVSSATSRSTLSNSTSSSSSSTCPPVLLSVLAWSVTLLLISSCLGIADAGVLMGHPLGKRSFMQLQCKGIYDKSIFARLDRICEDCYNLFREPQLHTLCRQDCFQTKYFTSCIQALLLEDEKEKFLEMVEYLGRKK	Hymenoptera	Ichneumonoidea	Braconidae	Opiinae	Diachasma
>Diachasma alloeum_ITPL	XM_015253966.1	206	9e-67	NV_07921	Nasonia vitripennis	MMQRQSRQSSITVSNLCRQSLNNGTTSLRSRTTGTIVSSATSRSTLSNSTSSSSSSTCPPVLLSVLAWSVTLLLISSCLGIADAGVLMGHPLGKRSFMQLQCKGIYDKSIFARLDRICEDCYNLFREPQLHTLCRKNCFTSDYFKSCLDVLLLQDEMEQIQIWIKQLHGADPGV	Hymenoptera	Ichneumonoidea	Braconidae	Opiinae	Diachasma
>Diachasma alloeum_kinin	GECN01033654.1	331	5e-101	XM_011303640.1	Fopius arisanus	MWHLIGITILLLVSKSVDIEGSQDVYLRNNERQKMINWLEAMKMGLASHDATWKELKDSLRHLQRRSIIKVGFHDGPTMHRLSSRSPAFATWSFWPDIESDKERRNPSFSPWGGKRDSSAYKPDPKIRRPARVPFNSWGGKRDGEHTDVIKKPFNSWGGKRSLVIEDILRVPASDILRNSWHHSIINNPKSVVLDPHDFLMSDFNQMEKKEFLNAEGMAVNNNLPRVPFDPWGGRKRESDESSEIDITVAPSPHIDSE	Hymenoptera	Ichneumonoidea	Braconidae	Opiinae	Diachasma
>Diachasma alloeum_Myosuppressin	XM_015258714.1	145	2e-42	NV_09202	Nasonia vitripennis	MKCNTCLLMTLTITILVILSPEIYGMPPAQCSPGLLDEVPPRIRKVCVALSTIYELGSAMENYIDDKVPVIHENIPLPDSGVKRQDVDHVFLRFGRRR	Hymenoptera	Ichneumonoidea	Braconidae	Opiinae	Diachasma
>Diachasma alloeum_Natalisin	GECN01019871.1	59.5	3e-06	GDJM01032279.1	Cotesia rubecula	MRIINTLFIIILLSASIRDGSCTPTRIILDGNARDLAAPASTVWDPRDTYRGLFSPRTPQFDMYRPTMDQLRNFGYAMGQIGDDRLFSPRTPQFDMYRPTMDQLRNLGYAMGQSGDGRLRTGFSNPPRPSRILATRCENLDDVKKRNFLMSFGLGTGVRCSRTIREWTLQEPLYVDEPGWVSLEIKGDGNEDPGVNGDDPFIMARGKRFIDKIRVDSANVPQTSSSKPTREVRRSEGVNMNGETDESMKSFYRGLEKYLAARSGYVQPRDKHSDVMDILNEPFFISRGKKSRGKKNDFQGITNLEFHSTNSPGNYRSIRDRRGEIVEQLLKEQDPFYIARGKRSANDLSALLRDWKK	Hymenoptera	Ichneumonoidea	Braconidae	Opiinae	Diachasma
>Diachasma alloeum_Neuroparsin	XM_015253804.1	81.6	2e-18	NV_03041	Nasonia vitripennis	MLTIQAISMVAFLAILPTGVLCHPALRIRDVERAGCRPCGDECEACEYGVAYSPFCGVLECRKGPDEHCGARGTCGDGMYCLCERCFGCSTDNLKCSDLTPTCLPRETRYRNLQRSRQFTMV	Hymenoptera	Ichneumonoidea	Braconidae	Opiinae	Diachasma
>Diachasma alloeum_NPLP1	GECN01029309.1	330	3e-100	GBYB01013540.1	Fopius arisanus	MANCKGSYCLLLVVLALVGDQLQIPVVTCQEDDVSTRCLPRKTFYAFLRLPEVSSNLAAYSRTARIIQDARNDFIHLKTLSTPGREDSDDARICLPAIVYYEIFSDPTMRAHLNAIERAQKMVEDPERVDEAGFFDSEKRSLATLAKNGDLPASIQERVQERQEDGEKRSEASLTPEELLKLYVGESSGEKPTEMGYPLPRSSLDAEPEDFFTGKRNIAALAREYALPGRRNIASMAREFGLPSGKRNVGALARDRQLPSGKRSPPYTLGRFFVIPVTTGKRNVGSLARDSALPPYGKRGIASLAKNGDFPFPKRNVGTLARDWSLPQSRHGRSLDEEEMKDAVVNRRVGEDEGSNGSSPFEAQLNDVKARGKRQADYTDEYPLPVMQNTNVLDYEDII…	Hymenoptera	Ichneumonoidea	Braconidae	Opiinae	Diachasma
>Diachasma alloeum_orcokinin A	XM_015266026.1	62.0	7e-10	NV_30010	Nasonia vitripennis	MGIARAISFSGLVLVFLTAASAIPLQMRGETSGLNEAVYTEPELMEALARSYGALGGGAREGRDFRIARQSRQGLDSLSGATFGESKRFDPRRKPELSNLSQMELYNGGFKRNIDEIDRAGFDSFSKRNFDEIDRAGWDSFVKRRFVDAYLASRQH	Hymenoptera	Ichneumonoidea	Braconidae	Opiinae	Diachasma
>Diachasma alloeum_orcokinin B	GECN01120477.1	161	8e-47	XM_011311232.1	Fopius arisanus	MGIARAISVAGLLVVFFIEASAIPLQMRGETSGLNEAVYTEPELMEALARSYGAIEWASRNERSEIPTLEQRNLDHIGGGNLLRRSLAITPENPKPKIAYSILTRGPYGEMISY	Hymenoptera	Ichneumonoidea	Braconidae	Opiinae	Diachasma
>Diachasma alloeum_PDF	GECN01130411.1	79.7	2e-17	NV_15000	Nasonia vitripennis	MKPSTKNVNSIFFVILLVIIVDSTLGTIDDADRDLMTANFPYGRGVDNELQLARILYLLPQRGIMCHPKRNSEIINSLLGLPKNMNSAGK	Hymenoptera	Ichneumonoidea	Braconidae	Opiinae	Diachasma
>Diachasma alloeum_PTTH	XM_015266310.1	93.2	1e-22	NV_30191	Nasonia vitripennis	MKTIAVYMTLVTLAIRTDGRQVNFAQWPKLIDPDDSLSLQDDCLTGSCDDLFAEKRSKVLEEVEQMLPVSSSYHSSSGPWQWMCPCETQYGILDLGPGHYPRYLARAHCAPKACRNRLNQCKLINYKVHILRERDPTDGGETSDEQYVEHSVLPEPLRVKWQLKPMKIAVACIAATEGKKN	Hymenoptera	Ichneumonoidea	Braconidae	Opiinae	Diachasma
>Diachasma alloeum_Pyrokinin	XM_015271588.1	83.2	2e-18	NV_30144	Nasonia vitripennis	MFTISCASACVRVGTLLATIAVVTCDYDGNQAASFADRNLDSNVLCNGGRCTETSDGIAGAMWFGPRLGRKRRSDEKMETIDEEIGAIADVINSGPWAWVAYSGGGDKRHTTQFTPRLGRELTDDFLQKYMAYDFDKNRLSRYIAAPEDASLQRHQSPPPPPPQFAPRLGRNLPFNPSPRLGRHLRFVQKV	Hymenoptera	Ichneumonoidea	Braconidae	Opiinae	Diachasma
>Diachasma alloeum_RYamide	GECN01076950.1	160	1e-45	XM_011303370.1	Fopius arisanus	...MVGSPAKKSDRGFLSRGRIFPASAMDLIVCLSLVLVIANVVLAENTFYTQGRYGKREESHPSAGALPYFSLSRHVRSDKKSNHASNTQDSNTVKVSSRPDRFFLGSRYGKRALPRAVELSDGSPLASLDRLETILRYLNRARRSDQRSSAPNYEIEQIYYDNGYDNGNDDNGVGDNDSKTLCQSDSSQC	Hymenoptera	Ichneumonoidea	Braconidae	Opiinae	Diachasma
>Diachasma alloeum_sNPF	GECN01108380.1	53.1	2e-06	NV_13003	Nasonia vitripennis	MMKYYGVTVIALFFVFGVAVSTENYMDYIADENADRDLEGLREFYRFLLRRNSMDNSYPSGSNIGSSNLVGIPYEHLMIRKSQRSPSLRLRFGRSGPAMPPDGMMTRLGSSSSGTEEN	Hymenoptera	Ichneumonoidea	Braconidae	Opiinae	Diachasma
>Diachasma alloeum_Tachykinin	XM_015252992.1	184	7e-51	NV_03478	Nasonia vitripennis	MYVGLIVFVAVLIASQTLAEESKFNDVPSEKRAPMGFQGMRGKKDAENVLESDDFSKRAPMGFQGMRGKKDPAGPDLIDNIIQDDFEKRALMGFQGMRGKKDPLTLSDIKEALYHEEYDKRAPMGFQGMRGKKASEEELQFLDNIKRASMGFHGMRGKKLYADDYEDEYEKRALAMGFQGMRGKRDEYEGEWEKRAPRVFQGFQGMRGKKSFLEELEEMEKRAIMGFQGMRGKKDRLDGYYSGYVDPLDYEKRAPMGFQGMRGKKDGDKRASMGFVGMRGKRNAANIYGSDDNEFLDRLPADFLGSRFFDDEIHFVKRSGDEPVQFREKKIPNWELRGKFIGVRGKRWSPESLGSNENMMNEVLDHIERIGLNNDSTTKFDTQ	Hymenoptera	Ichneumonoidea	Braconidae	Opiinae	Diachasma
>Diachasma alloeum_Trissin	GECN01082897.1	111	2e-27	XM_008547077.1	Microplitis demolitor	MSRLCIFVFLAVCALWTVGETVSCDQCGRECVTSCGTRQFRACCFNNLKKRAPNLGFRLWLAPPKESGHLQLVYDS	Hymenoptera	Ichneumonoidea	Braconidae	Opiinae	Diachasma
>Diachasmimorpha longicaudata_AKH	GELG01008419.1	115	5e-32	XM_011309194.1	Fopius arisanus	MHCKIPSGILAILLIGCFTLLFIGTTEAQLTFSTGWGKRNKNFLAENESNTRCSATPGKPPLEILLNLYNLIQIEAKRMINCEKMN	Hymenoptera	Ichneumonoidea	Braconidae	Opiinae	Diachasmimorpha
>Diachasmimorpha longicaudata_AST-CCC	GELG01013634.1	84.3	2e-19	NV_30011	Nasonia vitripennis	MMSRITFLAAIAVLILVGWSAALPANKERYLNELDLVDDDGTMDTALINYLFTKQIVKRLRNQMDIGDLQRKRTYWKQCAFNAVSCFG	Hymenoptera	Ichneumonoidea	Braconidae	Opiinae	Diachasmimorpha
>Diachasmimorpha longicaudata_FMRFamide	GELG01048931.1	135	5e-40	XM_011300376.1	Fopius arisanus	MINHGLIYGLIITMNLALAKGTVMRPLKIDSSPLSIYKTSLDNEFDYVLKRSGLQNVDDSPDSKERRSQMGSSFIRFGRNHHQGSLESPDDSANNLNEVNP	Hymenoptera	Ichneumonoidea	Braconidae	Opiinae	Diachasmimorpha
>Diachasmimorpha longicaudata_ITG-like	GELG01001727.1	248	8e-80	XM_001604783.3	Nasonia vitripennis	MIMMKSSIFCTLVVLGILEMNGEVEAWGGLFNRFTPEMLSNLGYGGQGGGYRPSSLQRPLVGNYGNDFGDGLQFVGDDDSCNHRPCGRNEYCCPGQICLANDADGGPEGTCYYFRGLKQGELCVRDNDCETGLMCGDVPGGDTRSCQPPVTSNKQYSEECLMSRECDITRGLCCQVQRRHRQATRKVCSYFKDPLVCIGPVATDQIKSIVQYTSGEKRITQG...	Hymenoptera	Ichneumonoidea	Braconidae	Opiinae	Diachasmimorpha
>Diachasmimorpha longicaudata_Trissin	GELG01008264.1	99	3e-25	XM_008547077.1	Microplitis demolitor	MSRLCIFVFLAVCALWTVGETVSCDQCGRECVTSCGTRQFRACCFNNLKKRAPNLGLRLWLAPPKALDIS	Hymenoptera	Ichneumonoidea	Braconidae	Opiinae	Diachasmimorpha
>Diadromus collaris_CCHamide-1	GAPR01027208.1	57.4	1e-07	scaffold176	Nasonia vitripennis	MGAYLLTCFSGSCLSYGHSCWGAHGRKSNNIVHRLTNAHRDSGVVAEMETEENAPAPRNNNRWILSRLIRGRLTVPASVSTAGKRSGNRWYEARKIIALPENWDIQYDSTRTQLLRDRNAEDAESIENGKNNDDSVDIPQKLLEPHAETRELLLLPSGDETDNRSSRTHGDPVVDALASLLSD	Hymenoptera	Ichneumonoidea	Ichneumonidae	Ichneumoninae	Diadromus
>Diadromus collaris_CCHamide-2	GEZZ01020797.1	48.9	4e-05	XM_011500212.1	Ceratosolen solmsi	...DDGKENDGKEGDGKLEGEHRGGCAAYGHSCFGGHGRKFAPDEQDDRFKSVDADPGNSNDVVQYRADGLTRQQVEDFVESRNRALELSRRARDERKYMPILVKEWLTSYRLPYNADPERNEE	Hymenoptera	Ichneumonoidea	Ichneumonidae	Ichneumoninae	Diadromus
>Diadromus collaris_DH31	GAPR01022117.1	110	3e-28	NV_02135	Nasonia vitripennis	MQRGIIAWMTLATVAFVTVVATVEAVPYPRPIYWDQLEEEDPEVIMEWLNRIGSFVRVHDLENTKRGLDLGLSRGFSGSQSAKHLMGLAAANYAGGPGRRRRSEQA	Hymenoptera	Ichneumonoidea	Ichneumonidae	Ichneumoninae	Diadromus
>Diadromus collaris_orcokinin B	GEZZ01041323.1	58.2	1e-07	GAXO01029801.1	Argochrysis armilla	MTIIRMLCSPAAVVLAIAACAAGAPVQVQRENIGLDNAAFSPPELAEALARTYEAIEWQRSRGREDEAGNDRTRNLDHIGGGNLLRNLDHIGGGNLLRNLDHIGGGNLLRDLDSSRSGEKFGTIHNKVVDLRKTWNTPVQTEHKNWSSDRGTLDPLGGGNIVRRAVNGFVEPELHLEYVGGGDLLREMNKDDKYKMSLTRARINEPELHEEYIGSYDPLREMNKDQKYTQS	Hymenoptera	Ichneumonoidea	Ichneumonidae	Ichneumoninae	Diadromus
>Fopius arisanus_AKH	XM_011309194.1	58.5	2e-07	GB30028-RA	Apis mellifera	MHNKIPPGILAILLIGCITLLFIGTTEAQLTFSTGWGKRNKNFAVENGSGTRCSEAQGKPPLEILVNLYNLIQNEAKRVINCEKMNQ	Hymenoptera	Ichneumonoidea	Braconidae	Opiinae	Fopius
>Fopius arisanus_Allatotropin	XM_011305099.1	40	8e-004	XM_014371120.1	Trichogramma pretiosum	MILVISLKPSSGQSSDEKYTRGNYQMTKTQTRAREVRGIRPGSLQTARDFGKRNDRLLELKDVFDRQLKRYPIHWLLELQRYPRVTRQYERALVNTEDQRNSITRLLLQSL	Hymenoptera	Ichneumonoidea	Braconidae	Opiinae	Fopius
>Fopius arisanus_AST-A	XM_011299767.1	64.3	1e-08	GB30252-RA	Apis mellifera	MIQRQFFHITLILALALMMNIGISAADEPRVTVPVQGIHQRGCEAPKKDYDLITEYKRLPQYRYLAAYKRFPDYLYSFGIGKRFDDSIKRNSPYSFGVGKRNAFPRLYPVRLPLEYVPLDGKNYDSNLIIDDSGEIKRNSPSHAYGFGIGKRNLQLFNGDFDSDNRELSDDRKIADDGQLWDQF	Hymenoptera	Ichneumonoidea	Braconidae	Opiinae	Fopius
>Fopius arisanus_AST-CC	XM_011311248.1	53.5	1e-05	NV_30012	Nasonia vitripennis	MTMSLVTVIFMVTLIVTTTVARVLPKRSLSDNLSESYDYEDYPGKQEQYPVATKRAALLLDRLMVALQKAVDEQGIGDSRGGRDILRSKSRLGGTIGSQSGPSKSGMDLQRRGPVNGSVYWRCYFNAVTCFKKK	Hymenoptera	Ichneumonoidea	Braconidae	Opiinae	Fopius
>Fopius arisanus_AST-CCC	XM_011311236.1	84.7	2e-17	NV_30011	Nasonia vitripennis	MQLSREMLYVAVALVCFIGLSSGLPTDKERFLNELDLVDDDGSMDTALINYLFTKQMVKRLHNQIDIGDLQRKRTYWKQCAFNAVSCFGK	Hymenoptera	Ichneumonoidea	Braconidae	Opiinae	Fopius
>Fopius arisanus_AVLP	XM_011305117.1	182	6e-55	NV_08469	Nasonia vitripennis	MSKIILIMSALICMSSACLITNCPRGGKRGENPLLSLHSLAAECPSCGPGHQGQCFGPNICCGTTIGCFIGTPETYKCRTESLYSRPCIAGFAMCRDNTGRCAANGICCSQENCHADSSCRVGDEFSDRKIVQEYSRLSPENE	Hymenoptera	Ichneumonoidea	Braconidae	Opiinae	Fopius
>Fopius arisanus_Bursicon-beta	XM_011308217.1	127	2e-30	GB11959-RA	Apis mellifera	MNNRMLRIFIYSIIGTEMISGTLISQKIDDTCETLTSDIHITKEEFDEGGILLRTCSDDLSVTKCEGFCNSQVQPSIMTATGFLKDCYCCRESYLKERNVILHDCYSPDGIKLVEPTTATMEIKLREPADCKCFKCGVDECKMTKMLHVLKADGCLPKRIPSFICHGRCSSYIQVSGSRMWQMERSCMCCQESGEREATVSLFCPKEKRKFRKITTKAPLECMCRPCTGIEEYSVIPQEIAGFAEEGPLTSSAHFRRSSVL	Hymenoptera	Ichneumonoidea	Braconidae	Opiinae	Fopius
>Fopius arisanus_CAPA	GBYB01005284.1	84	3e-19	GAXO01003004.1	Argochrysis armilla	MKDHPRFTVLIFLVFATSFNRGERISDLIAKFNERRAAGILAQPRIGRNAGMGSFGRADGAAGLVQYPRVGRSGPPTADDIKYPEFDGEVKNHRQLLDSVGDINDQKNFDEELRRRLGNGIWVESPKYGERRNLQRTQCENQMNSAGIFIVTPKDYQKIERQLLQYYPRLSDHSR	Hymenoptera	Ichneumonoidea	Braconidae	Opiinae	Fopius
>Fopius arisanus_CCAP	XM_011303715.1	44.3	0.009	NV_04678	Nasonia vitripennis	MKIECCIKWTLAGLLLAALSSAIETDDKDDQQIFNSALEELAKSKRPFCNAFTGCGKKRNYYGNSMERSGDLPKITIPIPIYKALIRAASQELRNALERGESIDESYQDYLPLLTSKRPIRGRLQS	Hymenoptera	Ichneumonoidea	Braconidae	Opiinae	Fopius
>Fopius arisanus_CNMA	GBYB01010132.1	73.6	8e-16	XM_016984513.1	Nasonia vitripennis	MKQRIMRKKCTSLRLLILAVFSLTTIHNVWGAHQPLSAMYYADSLVEDSENLLLLQRLKQIAALEHKILEEERELTEAEFDLRAIFEEKMRNRRPIGSESFDEEPEKLPIPSAVVHAPSGHTGKRTSYMGLCHFKICNMGRKRQ	Hymenoptera	Ichneumonoidea	Braconidae	Opiinae	Fopius
>Fopius arisanus_Corazonin	XM_011305144.1	63	2e-09	NV_09278	Nasonia vitripennis	MTRALIILMILVGTISVITGQTFQYSRGWTTGKRADSGVLGVGGDLPSDLKMNFPTQGIIRRTNDPENIHCGLRKLKMLLRGSTNNQLYHLPCDLLNILHREVEAGSERVGHHKNSHHLDLYDNDNDNVNDNDNYLNNK	Hymenoptera	Ichneumonoidea	Braconidae	Opiinae	Fopius
>Fopius arisanus_DH34	XM_011312502.1	99.4	7e-23	XM_003425272.3	Nasonia vitripennis	MHKRMAMICTALAALAALGILTTAEAAPYPQERALYLDQLEEDPEKMYEVLTKLNRYLQQQDNEKRGGFGLDFGLNRGFSGAQAAKHLMGMAAANYAGGPGRRRRSDQA	Hymenoptera	Ichneumonoidea	Braconidae	Opiinae	Fopius
>Fopius arisanus_DH44	XM_011305574.1	64	9e-11	GB10885-RA	Apis mellifera	MKKRILTGLFIAAMIMNLTKSTSYRKRATYEILAEMLYIAKTWDSKEYHSDYAANKQTRYPNIDNTDSSNVRRKKISSLSITNPMDVLRQRFILELARRRQMQQQEQAKANREILNDIGKRSAEFDIISPSILMNSEEVECQYTHKVFSDNPDYSYIKSLAGYDAENSRN	Hymenoptera	Ichneumonoidea	Braconidae	Opiinae	Fopius
>Fopius arisanus_EH	XM_011302509.1	70.9	4e-13	NV_08338	Nasonia vitripennis	MAPLHRLVSLLIVAIVVVHLTAPAGATKDRVGTCIRNCAQCKRMFGEYFEGQRCAESCLKFKGKSIPDCEDINTIEQFIHRVDEDED	Hymenoptera	Ichneumonoidea	Braconidae	Opiinae	Fopius
>Fopius arisanus_Elevenin	GBYB01007846.1	65.9	2e-10	GBQI01018789.1	Chrysis viridula	MLKMSLRQFIIILSIFTWCAYIDAGRQVRPLDCEKYVFHPHCRGTQARKRMISQIKNENTEQPCTCGGGKDDHANAIPNAKLLEAILANGFDVNTIYNAYAATSDRHRDYHDNSRDRGNQRRRSMIDNSVDVPNTDLEVDY	Hymenoptera	Ichneumonoidea	Braconidae	Opiinae	Fopius
>Fopius arisanus_ETH	XM_011311916.1	106	6e-26	NV_01589	Nasonia vitripennis	MTAHFMFGQMFLGTCMIIVVLSCGVITVEADDEVPAFFLKIAKNVPRIGRSDKYHEYFLKQAKNVPRMGKREDYDQMVESFYDREPFAQRQRRMVNHASTSGLDSSAWGHFPLAIEGPPELWRALASYANDRYGTSGVNEINNDVWSRDKRSTPASP	Hymenoptera	Ichneumonoidea	Braconidae	Opiinae	Fopius
>Fopius arisanus_FMRFamide	XM_011300376.1	57	2e-08	GB18227-RA	Apis mellifera	MINHGLIYGLLITTNLMVVRGTILRPLKMDSPSHVYKMSLDNEFDYVLKRSGSQNVEESPDSKERRSQMGSSFIRFGRSHQANLESPDNSGNNMNSDDSGSSRIPRGRSDVIIRFGRSGVQSFNFPRVSSASRSSMIPLNLTKLAAICPSILTNPESALHNDLLLRICTSLTLQSSDFDVNQWNN	Hymenoptera	Ichneumonoidea	Braconidae	Opiinae	Fopius
>Fopius arisanus_ILP1	XM_011302058.1	126	1e-32	NV_03688	Nasonia vitripennis	MSTYRSNVIVTLVLAVAFILHLINAQSDIYQYGEKRQDGSTARKYCGKHLSNALQLICDGIYNPMFKKSGQEMEMDDYPYAYDYPFRTRASANAMMGRFGGVRFRRQSRGVHDECCVKPCSMSELMSYCGH	Hymenoptera	Ichneumonoidea	Braconidae	Opiinae	Fopius
>Fopius arisanus_ILP2	XM_011299587.1	73.9	5e-13	NV_30146	Nasonia vitripennis	MAQTYLNSTLLVILVLSMHWCAEGAPQMIRLCSKSLSDALYLTCMGRGYQDFITYSDGLDPKVTLGTGLVEECCHQPCTYKQLEQYCKPLPSEENSNSRIEESLRIVNLPYSSRRTVTKEGAEDEVQIKNSIKEVHEESP	Hymenoptera	Ichneumonoidea	Braconidae	Opiinae	Fopius
>Fopius arisanus_ITG-like	XM_011298520.1	298	2e-92	XM_001604783.3	Nasonia vitripennis	MGKSCFICAIVVAVILAMNGGADAWGGLFNRFTPEMLSNLGYGGQGGYKPSYLQRPLVGHYGNDFGEGLQFAGDDDPCDHRPCGSNEHCCPGQICMNVAGGPEGTCFYAWGLKQGELCARDNDCETGLMCADVAGGDTRSCQPPVTSNKQYSEECLMSRECDITRGLCCQIQRRHRQATRKVCSYFKDPLVCIGPVATDQIKSIVQYTSGEKRITQGQHNRNLLYKRGLFL	Hymenoptera	Ichneumonoidea	Braconidae	Opiinae	Fopius
>Fopius arisanus_ITP	XM_011311875.1	195	4e-54	XM_016917221.1	Nasonia vitripennis	MCWDTFWLFVLNVRMIVIVGHKMMQRESRQSSIAVSTLCRQSLNDGTTSLRSRGSGASGPVVPSATPKWLNHSSSSSSSTCPPVLLSVLAWSVTLLLISSCLGIADAGVLMGHPLGKRSFMELQCKGIYDKSIFARLDRICEDCYNLFREPQLHTLCRQDCFQTKYFTSCIQALLLEDEKEKFLEMVEYLGRKK	Hymenoptera	Ichneumonoidea	Braconidae	Opiinae	Fopius
>Fopius arisanus_ITPL	XM_011311883.1	197	9e-61	NV_07921	Nasonia vitripennis	MMQRESRQSSIAVSTLCRQSLNDGTTSLRSRGSGASGPVVPSATPKWLNHSSSSSSSTCPPVLLSVLAWSVTLLLISSCLGIADAGVLMGHPLGKRSFMELQCKGIYDKSIFARLDRICEDCYNLFREPQLHTLCRKDCFTSDYFKSCLEVLLLQDDMKQIQIWIKQLHGADPGV	Hymenoptera	Ichneumonoidea	Braconidae	Opiinae	Fopius
>Fopius arisanus_Kinin	XM_011303640.1	90.5	5e-17	GBPM01023160.1	Pimpla flavicoxis	MWHVIGITVVFLVSQSVEGSQDVYLSNNEKQKMINRLDAMKMGLSLVPHDAIPKGLKESLRHLQRRSILKMDFRDGPIMHRLSSRSPEFARWAFWPDIESDKIISSMEQHRNHALVLQEGRNPSFSPWGGKRDSSAYKPDPKIRRPARVPFNSWGGKRDGEHTGVIKKPFNSWGGKRSLLIGDILRAPTGDISRNSWRHSVIDNPKLVTLDPHDFPMNDFDEMEKKEFKPEGMSINNNMPRVPFGPWGGRKRQSDESSENYMSVSPSSSYVDSE	Hymenoptera	Ichneumonoidea	Braconidae	Opiinae	Fopius
>Fopius arisanus_Myosuppressin	XM_011300014.1	148	1e-43	NV_09202	Nasonia vitripennis	MKCSTCLLTLTITVLVVFPGIQGMPPAQCSPGLLDEVPPRIRKVCVALSTIYELGSAMENYIDDKVPVIHENIPLPDSGVKRQDVDHVFLRFGRRR	Hymenoptera	Ichneumonoidea	Braconidae	Opiinae	Fopius
>Fopius arisanus_Natalisin	XM_011303641.1	60.1	8e-07	GDJM01032279.1	Cotesia rubecula	MSSLFVFVLLSASIRRGSCTPTRVILDGNTRELPAPLTSWYLWDTDGGLFSPRIPQFDMYRPGKAQGRNFGYYPLGRMRAERLPMGFLNGRQPTRLLETRCENLEDLKRQDFFMSSGTPIRCRRTIRQWTMQEPLYVEEPRWIPLDVKGDFNEEPGFNEEDPFILARGRRSTDKNQSNSSRAKREIHQSANMIEDTDDRMKNFYRELERYLAGRSGYVQPRNKHSDIMDILNEPFFISRGKKSRSKKNDLQRAVDSDVHLQSSPGSYRPVRDRRGEIVEQLLKEQDPFYIARGKKSTNDRLSIIEDWKK	Hymenoptera	Ichneumonoidea	Braconidae	Opiinae	Fopius
>Fopius arisanus_Neuroparsin	XM_011308237.1	67.4	2e-10	NV_03041	Nasonia vitripennis	MLSIRVISIFALLIVLPTGLLSHPFIRLSDLEKMSCRPCGEDCDGCEYGVVFSPLCRALECRKGPDEHCSTENSCAEGLSCICEKCIGCSIEKLKCSDSILTCLPRQGRYKHLERSRQFSMV	Hymenoptera	Ichneumonoidea	Braconidae	Opiinae	Fopius
>Fopius arisanus_NPLP1	GBYB01013540.1	218	2e-59	GB12943-RA	Apis mellifera	MEHYKGRNCCLLLVVLALVGDHLQIPVVTCQEDEVSTRCLPRKTFYAFLRLPEVSSNLAAYSRTARIIQDARNDFVHLKGLSTTSREEGDDGRICLPAYVYYEIFNDPTMRAHLNAIERVQKMMVEPERIDESGIFDSQKRSLATLAKNGDLPVSIQERAQDGQEDDEKRSEASMTPEELLKLYGGESSEEKPTEMMSYGIPSALDTESEDFFSHWGKRNLAALARESALPGRRNIASMAREFGLPTGKRNVGTLARDRQLPSGKRRPSYTLGRLFVIPVATGKRNVGSLARDSALPPYGKRGIASLAKNGDFPFPKRNVGTLARDWSLPQTRHGRSPDENEEDNRSNSFERQLDDVKARTKRQADYSDEYPLPVMQNSNVIDYEDIIEAIANGFPQAA…	Hymenoptera	Ichneumonoidea	Braconidae	Opiinae	Fopius
>Fopius arisanus_Orcokinin A	XM_011311232.1	66	5e-11	GB11752-RA	Apis mellifera	MGIARAISVAGLLVVFFIEASAIPLQMRGETSGLNEAVYTEPELMEALARSYGAIGGARESPMRDSRINRQSRQGLDSLSGATFGESKRFDPRRKPELSNLSQMELYNGAIKRNIDEIDRAGFDSFSKRNFDEIDRAGWDSFVKRRFVDAYLASRQH	Hymenoptera	Ichneumonoidea	Braconidae	Opiinae	Fopius
>Fopius arisanus_Orcokinin B	XM_011311232.1	45	5e-05	GEZZ01041323.1	Diadromus collaris	MGIARAISVAGLLVVFFIEASAIPLQMRGETSGLNEAVYTEPELMEALARSYGAIEWASRNERSEIPTLEQRNLDHIGGGNLLRRSLAITPENPKPKIAYSILTRGPYGEMISY	Hymenoptera	Ichneumonoidea	Braconidae	Opiinae	Fopius
>Fopius arisanus_PTTH	XM_011311235.1	80.5	9e-15	NV_30191	Nasonia vitripennis	MKSFTIYIALVNLAIITDGRQFNFDQWSKMIDPDDSLGFPDDCITQSCNDLYEEKRSRGFEGTNQMMAATGPYHFSIDPWEWMSCPCETAYIIEDLGSGHYPRYLSRAHCVHKTCRNRLNPCKLLDYKVHILEERDPNEPNDGQYIEQAVLPEPLRVQWQMKPVTIAVACVAVTERRKN	Hymenoptera	Ichneumonoidea	Braconidae	Opiinae	Fopius
>Fopius arisanus_Pyrokinin	XM_011300546.1	85.5	4e-17	NV_30144	Nasonia vitripennis	MVATSCTSACVLVACLLAAIDLVICDYDGDQPTSLDFNGLCNGGRCSETGDGIAGAMWFGPRLGRKRRSDEKMETIDEDVEAMADVINGGPWTYVQYPGAGDKRHTTQFTPRLGRELTDDILQKYLNYDLERNRLSRYIDREFEDMTINHHQPPTPPPQFAPRLGRHLPFNPSPRLGRHLRFMRRA	Hymenoptera	Ichneumonoidea	Braconidae	Opiinae	Fopius
>Fopius arisanus_Ryamide	XM_011303370.1	48.1	0.008	NV_30121	Nasonia vitripennis	MSSTFAVDPIACLWIVLLLTNVILADNNFYTQGRYGKRQESRPESNKRPLFFPSRYGRSIPNSDETSGGGSKIVEISPRPDRFYLGSRYGKRGPVGDEESTGGSRFTSLSRLEAILRYLDRARRSNQHRNKQNYEIEQIYYDNGYDDGNDDNLVEDNDSKTPCQSGSQC	Hymenoptera	Ichneumonoidea	Braconidae	Opiinae	Fopius
>Fopius arisanus_SIFamide	XM_011311918.1	60	6e-10	GB12452-RA	Apis mellifera	MVSARFVSAILLIVIIATLSVDAAYRKPPFNGSIFGKRSSTGTDYEVINRALSNMCELASETCNAWMMHQDSN	Hymenoptera	Ichneumonoidea	Braconidae	Opiinae	Fopius
>Fopius arisanus_sNPF	XM_011307427.1	57.8	4e-07	NV_13003	Nasonia vitripennis	MKYYGVTAIALFFVFGVAVSRENYMDYTADENVDRDLEDLREFYRFLVRHNSMDNSYPAGVNMAGSSLDIPYEHLMIRKSQRSPSLRLRFGRSGPAIPPEGLMSRLGSSSSGTEEN	Hymenoptera	Ichneumonoidea	Braconidae	Opiinae	Fopius
>Fopius arisanus_Tachykinin	XM_011315381.1	130	6e-30	NV_03478	Nasonia vitripennis	MYVSSIIIVGVLIASPIFAEDSKLTDVLPEKRAPMGFQGMRGKKDMMSSLETEEFSKRAPMGFQGMRGKKDPTGPDLMDNIIQDEFEKGTPMDLQDLRRKKDLLTLPDIKEALYQEEYDKRAPMRYQGMRGNKELEEFLEEMKRASMGFHGMRGKKIYQDDYEDEYEKRALPMGFQGMRGKRDEYERGRNKRTSLYLPDIGHKSLMDRLENMKFKTFLELQEMDGQNDLFDGYYPEYADPDGYKKRAPMGFQGVRGKRDEDKRGSMGFVGMRGKRNVGGIYGAEDDEYREGLPADFLDSRYMSDDLQFNKRSARGVSGVRGKKIPRWEMRGTFIGVRGKRSPDSHDNMMKVLDDIDRINNDSTTKFDTQ	Hymenoptera	Ichneumonoidea	Braconidae	Opiinae	Fopius
>Ganaspis sp._AST-A	GAIW01002957.1	69.3	4e-11	NV_13011	Nasonia vitripennis	MMRIQVIMFCLLSMLSYFSSALEANTYPDKDNAVNFDYPDNGRTSQYLPMKRYTYVSEYKRLPLYNFGLGKRSRPYEFGVGKRSKNYGFGVGKRYNFDDQSFDYLSDAAYDTNFEENQLQHKRTPQRFSFGVGKRSSETISSVPEYLINNIRKEKNNTHDINLYEVYDLMRRLNKEEALSQSP	Hymenoptera	Cynipoidea	Figitidae	Eucoilinae	Ganaspis
>Ganaspis sp._CNMA	AIW01005445.1	132	1e-29	XM_016984513.1	Nasonia vitripennis	MKGRIHENRTGVCLLTLLVSCLIHAVIADPEPAQSGLVYADIEDPEEMVLLQRLRSIVRHKQETIEQEKELTEEQIAIQAILDAKARSQRGQQTIPEEFSVEDTETLPVPSAIFNHGPQHPGGKRTSYMTLCHFKICNMGRKRQL	Hymenoptera	Cynipoidea	Figitidae	Eucoilinae	Ganaspis
>Ganaspis sp._DH31	GAIW01018110.1	90.7	3e-18	NV_02135	Nasonia vitripennis	...MNPRVAKENFDWMENAGQELENVKRGLDFGLNRGLSGTQVGKHLIGLTAANFANGPGRRRRSE	Hymenoptera	Cynipoidea	Figitidae	Eucoilinae	Ganaspis
>Ganaspis sp._DH44	GAIW01004689.1	80.6	2e-13	XM_003425272.3	Nasonia vitripennis	MMILIGVIATTTLISFAYCTPLSYTTFRRRDLPVLEHPELVLLFDPRDSVLENEMFGSGNDPRSTVTRSKRIGSLSINNSVDVLRQRVLLELARRKAMQDQYQIDENRRMMQTIGKRSSSDFVTRYPTGANKPSNSGIYVIEDRPNDRDPSKSPNRISDGTPVWLEGNDHEQDQAQRVQTNEVHLL	Hymenoptera	Cynipoidea	Figitidae	Eucoilinae	Ganaspis
>Ganaspis sp._ILP1	GAIW01001751.1	241	2e-67	NV_03688	Nasonia vitripennis	MSTHRLYVLVTLVLAASLLIPQLVKAQLDLFKHVQKRSGMNKHYCGKHLSNALQLMCNGQYNSMFKKSGQEMEIDETPYVFDDFFPFRTRQSANAMIGRFGGGRFRRYSRGVHDECCVKPCSIEELTSYCGL	Hymenoptera	Cynipoidea	Figitidae	Eucoilinae	Ganaspis
>Ganaspis sp._ILP2	GAIW01008659.1	118	4e-25	NV_30146	Nasonia vitripennis	MKPSIASRFCGACTCIIVTFVVIQLIGFSDSKPYGLSGGQQTIRLCSRSLSDALYLICQGRGYNSPFSYSNEDETRTTSTNGPGLVDECCLQSCNIKQLELYCKPPNDDSTSQDGMDESVKIVNLPDSLETKQLDDVKLETLKHS	Hymenoptera	Cynipoidea	Figitidae	Eucoilinae	Ganaspis
>Ganaspis sp._ITG-like	GAIW01007372.1	435	1e-138	XM_001604783.3	Nasonia vitripennis	MKTHTGIILAIVIITICSINREIEAWGGLFNRFSPEMLSNLGYGSHGGYQGKSSYLQRPGLSDGFTGNSLEESADEPCYGRRCTANEHCCPGSVCVDVDGIIGSCLFAYGLKQGELCRRDNDCETGLMCSEVAGGETRSCQPPVNSNKQYSEECSMSGECDISRGLCCQLQRRHRQTPRKVCSYFKDPLVCIGPVATDQIKSVIQYTAGEKRITGQGNRVYKRTPFV	Hymenoptera	Cynipoidea	Figitidae	Eucoilinae	Ganaspis
>Ganaspis sp._ITPL	GAIW01004436.1	265	5e-73	NV_07921	Nasonia vitripennis	MMHRQQRRSTSQSLALNSCAAERLSSTFAASASQLTSPAFSTCSTSSTSSCPALLSVLAWSMTLLLVSSCLGIADAGVLMGHPFSKRSFMEIQCKGVYDKSLFARLDRICEDCYNLFREPTLHTLCKKNCFTSDYFKGCVEVLQLEDEMEQIQTSIKQLHGADPGV	Hymenoptera	Cynipoidea	Figitidae	Eucoilinae	Ganaspis
>Ganaspis sp._Neuroparsin	GAIW01000868.1	85.9	5e-15	NV_03041	Nasonia vitripennis	MAIQKVCAILLVTLLPLCIAHPMIKHLEEEKFLCESCGDDCDKCKFGVTFSSLCEVWQCQRGPGEICGGRGDKYGNCGEGLSCHCNKCVGCSTDSLDCYVNNCLPRTEIQLSHPNHFNEFILGK	Hymenoptera	Cynipoidea	Figitidae	Eucoilinae	Ganaspis
>Ganaspis sp._sNPF	GAIW01018061.1	79.3	2e-13	NV_13003	Nasonia vitripennis	MSFSRFVGILTCLILAISIVAATETYPDYADEASEKAPENILPELFRLWLERKAWENGFGIPSEHLMIRKSQRSPSLRLRFGRALPPIPVSIHQRYPFVRV	Hymenoptera	Cynipoidea	Figitidae	Eucoilinae	Ganaspis
>Ganaspis sp._Tachykinin	GAIW01025068.1	111	5e-23	NV_03478	Nasonia vitripennis	...MMGFQGMRGKKAIAEDEFNKRGPMGFQGVRGKKSLQEYMEELGREYVKRLKPEVFQSVKGKREDMDGGENYEEEWVKRALMGFQGMRGKKNSLDELQELQKRAIMGFQGVRGKRDLQHSFENADEAEIKYILRNLKMQ	Hymenoptera	Cynipoidea	Figitidae	Eucoilinae	Ganaspis
>Leptopilina boulardi_AST-CCC	GAJA01016698.1	95.6	7e-19	NV_30011	Nasonia vitripennis	MVSVRVMACFGIVLITLVHWSTCYPTVDKESLQNEIDTYDDNGPENAALLYKLLRRLGTQLAVGELQRKRSYWKQCAFNAVSCYGK	Hymenoptera	Cynipoidea	Figitidae	Eucoilinae	Leptopilina
>Leptopilina boulardi_CNMA	GAJA01015532.1	124	9e-27	XM_016984513.1	Nasonia vitripennis	MKGRIYESRTGLCLLALFVSFLIDYHPVIAKPEPASFDIEDTEELVLLQRLRTIVRHKQEVIDQEKELTEEQIAIQAILDDKARNQKDHQTMLEEFSMEDTETLPVPSAIFNPPQHNGKRTYMTLCHFKICNMGRKRQI	Hymenoptera	Cynipoidea	Figitidae	Eucoilinae	Leptopilina
>Leptopilina boulardi_DH31	GAJA01003303.1	86.8	1e-16	NV_02135	Nasonia vitripennis	...MNPRMTKENFIWMENGQESENVKRGLDFGLNRGLSGTQVGKHLIGLTTANFANGPGRRRRSQ	Hymenoptera	Cynipoidea	Figitidae	Eucoilinae	Leptopilina
>Leptopilina boulardi_EH	GAJA01013568.1	115	1e-26	NV_08338	Nasonia vitripennis	MKISAKILLICIIAFTLLILTTTASLAHVGTCLRNCAQCTKMLGPYFEGSLCADTCVKLKGKIIPDCEDVNSIEPFITRPDED	Hymenoptera	Cynipoidea	Figitidae	Eucoilinae	Leptopilina
>Leptopilina boulardi_ILP1	GAJA01017993.1	224	1e-65	NV_03688	Nasonia vitripennis	MSTHRLYVLLTLVLAASLIIPQLVKAQLDLLQNVQKRSVVNQHYCGNRLSNALQLFCNGQYYSMFKKSGQEMEVDETPFAYDEMYPFRSRQSANAMIGRFGGGRFRRYSRGVHDECCAKPCSIDELTSYCGF	Hymenoptera	Cynipoidea	Figitidae	Eucoilinae	Leptopilina
>Leptopilina boulardi_ITG-like	GAJA01005495.1	414	1e-129	XM_001604783.3	Nasonia vitripennis	MKTHTGIIFAIVFVTTCSIYTEVEGWGGLFNRFSPEMLSNLGYGSHGGYQGKSSYLQRSGLSEGFTGNSLEESADEPCYGRRCSANEHCCPGSICVDMDGIIGSCLFTYGLKQGELCRRDNDCETGLMCSEVAGGETRSCQPPVNSNKQYSEECSISGECDISRGLCCQLQRRHRQSPRKVCSYFKDPLVCIGLVATDQIKSVIQYTAGEKRITGQGNRVYKRTPFV	Hymenoptera	Cynipoidea	Figitidae	Eucoilinae	Leptopilina
>Leptopilina boulardi_Neuroparsin	GAJA01018203.1	81.9	9e-14	NV_03041	Nasonia vitripennis	MASQSICTFLLVTILPLCIAHPMIKDREEERLLCETCGDDCDKCKFGVTFSSLCEVWQCQRGPGEICGGRGDKYGVCGDGLSCHCNKCVGCSIDSLDCYVNNCLPRTEIQLSHPNRFNELILGK	Hymenoptera	Cynipoidea	Figitidae	Eucoilinae	Leptopilina
>Leptopilina boulardi_Ryamide	GAJA01003435.1	81.5	9e-14	NV_30121	Nasonia vitripennis	MLSSSRKVRLASATLGFSSIELMIWLWISCNFVTLAFSQNNFYTSGRYGKREESAAPVGEVFLAGSRYGRSGMMGMKNSRTGPKVSDMAPRVDRFYTGSRYGKRAHMQLYNAASLKEFEEALNYLDRVQHMKREDRIKYDKNNENNEDADKQEDEQNPLVLCEMFNTSRC	Hymenoptera	Cynipoidea	Figitidae	Eucoilinae	Leptopilina
>Leptopilina boulardi_sNPF	GAJA01010131.1	88.5	6e-17	NV_13003	Nasonia vitripennis	MNTFNNRFMGILTCLLAVICIIAATETYPDYADETAERIPENILPELYRRLLERKVWDNEYGIPMEHLMIRKSQRSPSLRLRFGRALPPIPTGALPRSNPGSFQEN	Hymenoptera	Cynipoidea	Figitidae	Eucoilinae	Leptopilina
>Leptopilina clavipes_AST-A	GAXY02006993.1	56.4	2e-06	GAXO01016174.1	Argochrysis armilla	...MKRYTYVSEYKRLPLYNFGIGKRSRPYEFGVGRRSKNYGFGVGKRFNFDDQSLDYLSDASYDPSINDFEDNQSQYKRSPQRFSFGVGKRSSESLINNIKKEKNNTNDLNLYEVYDLMRRLNKGDALTQNP	Hymenoptera	Cynipoidea	Figitidae	Eucoilinae	Leptopilina
>Leptopilina clavipes_AST-CC	GAXY02005174.1	112	1e-26	NV_30012	Nasonia vitripennis	MQKRAALLLDRLMIALQKAIENEDSVGGGSSGKYYVKSENQLRESTRQNIPLTDEKTMDLQRRGQAKGRVYWRCYFNAVTCFRR	Hymenoptera	Cynipoidea	Figitidae	Eucoilinae	Leptopilina
>Leptopilina clavipes_AST-CCC	GAXY02018943.1	96.9	2e-19	NV_30011	Nasonia vitripennis	MVSVRVMACFGIVLITLVHWSTSYPTVDKESLQNELEAYDDNGPENAALLYKLLRRLGTQLAVGELQRKRSYWKQCAFNAVSCYGK	Hymenoptera	Cynipoidea	Figitidae	Eucoilinae	Leptopilina
>Leptopilina clavipes_Bursicon-beta	GAXY02011484.1	209	1e-55	NV_03820	Nasonia vitripennis	MIKIVMYILTITLFCKNSANSQLESEENCETLQSEIHIAKDEKDETGGLIRTCSTDILVTKCEGSCNSQVQPSVKTSTGFLKECFCCRESYLKERLILLDHCYDVDGVRLEGEILGTMEIKLREPAECKCTKCGGFSR	Hymenoptera	Cynipoidea	Figitidae	Eucoilinae	Leptopilina
>Leptopilina clavipes_CCAP	GAXY02000912.1	51.6	6e-06	NV_04678	Nasonia vitripennis	...KQKRPFCNAFTGCGRKRITIPSYNIHIINNNGVLFNTILLLHILLSRM	Hymenoptera	Cynipoidea	Figitidae	Eucoilinae	Leptopilina
>Leptopilina clavipes_CCHamide-2	GAXY02001764.1	76.7	1e-14	scaffold218	Nasonia vitripennis	LAVILITAFLIISLSSETSAKRGCGAFGHSCYGGHGRKSDLNQNGIMSNERNIINRELPEYVHTNEGTFAIESLQKNQERAG	Hymenoptera	Cynipoidea	Figitidae	Eucoilinae	Leptopilina
>Leptopilina clavipes_CNMA	GAXY02016708.1	86.8	4e-15	XM_016984513.1	Nasonia vitripennis	...MLEEEFSMEDTETLPVPSAIFNPGPQHNGGKRTSYMTLCHFKICNMGRKRQL	Hymenoptera	Cynipoidea	Figitidae	Eucoilinae	Leptopilina
>Leptopilina clavipes_DH31	GAXY02017436.1	90.3	1e-17	NV_02135	Nasonia vitripennis	MLAMELKLKWMKIIFTFILLATRSFSLITATNKEFRDTAQPTWQTIRNILQYIPRIERENFEQIENMEVQDLEKAQPMWQRILEMNPRIAKENFIWMENGQETENVKRGLDFGLNRGLSGTQAGKHLIGLTTANFANGPGRRRRSQ	Hymenoptera	Cynipoidea	Figitidae	Eucoilinae	Leptopilina
>Leptopilina clavipes_DH44	GAXY02011216.1	80.6	2e-13	XM_003425272.3	Nasonia vitripennis	MMILIGVIATTTLISFTRCTPLSYTSFRRRDLPVLDRPELVLLFDTRDSILENEMFGSGNDPRSTVTRSKRIGSLSINNSVDVLRQRVLLELARRKAMQDQYQIDENRRMMQTIGKRSSSDFVTRYPNSANNKPSNSGIYVIEERPNDRDPNKSNVRISDRTNVWLDGN	Hymenoptera	Cynipoidea	Figitidae	Eucoilinae	Leptopilina
>Leptopilina clavipes_EH	GAXY02001592.1	107	3e-26	NV_08338	Nasonia vitripennis	MKILAKVFLICIIAFTSLILTTSASLAHVGTCLRNCAQCTKMLGPYFEGSLCADTCVKLKGKIIPDCEDVNSIEPFITR	Hymenoptera	Cynipoidea	Figitidae	Eucoilinae	Leptopilina
>Leptopilina clavipes_ETH	GAXY02006868.1	117	2e-27	NV_01589	Nasonia vitripennis	...AKNVPRIGRSSGADNFFFKASKNIPRIGKREESSILESGYTLSPYNKDNQYVKATKRRIGYPADTGSETWTWEHFPLAIEGPPELWRTLARYSDEKAFETSDDIDNEILHRDKRAEEENQFQ	Hymenoptera	Cynipoidea	Figitidae	Eucoilinae	Leptopilina
>Leptopilina clavipes_ILP1	GAXY02009102.1	239	2e-71	NV_03688	Nasonia vitripennis	MSTHRLYVLVTLVLAATLIIPQLVKAQLDLFQHVQKRSGMNKHYCGKHLSNALQLMCNGQYNSMFKKNGQEMELDETPFAYDELYPFRSRQSANGMIGRFGGGRFRRYSRGVHDECCAKACSLEELTSYCGL	Hymenoptera	Cynipoidea	Figitidae	Eucoilinae	Leptopilina
>Leptopilina clavipes_ILP2	GAXY02011846.1	60.8	2e-07	NV_30146	Nasonia vitripennis	...ECCLQSCNIKQLELYCKPPNDDSTSQDGMDESVRIVSLPDSLEAKPSDDITRGTLKHSR	Hymenoptera	Cynipoidea	Figitidae	Eucoilinae	Leptopilina
>Leptopilina clavipes_ITG-like	GAXY02012655.1	425	8e-133	XM_001604783.3	Nasonia vitripennis	MKTHTGIIFAIVIIATCSIYTGVEGWGGLFNRFSPEMLSNLGYGSHGGYQGKSSYLQRSGLSEGFTGNSLEESADEPCYGRRCTANEHCCPGSVCVDVDGIIGSCLFAYGLKQGELCRRDNDCETGLMCSEVAGGETRSCQPPVNSNKQYSEECVTSGECDISRGLCCQLQRRHRQSPRKVCSYFKDPLVCIGPVATDQIKSVIQYTAGEKRITGQGNRVYKRTPFV	Hymenoptera	Cynipoidea	Figitidae	Eucoilinae	Leptopilina
>Leptopilina clavipes_ITPL	GAXY02013260.1	258	9e-71	NV_07921	Nasonia vitripennis	MMHRQQRRSTSQSLALNSCAAERLSSTFAASASQLTSPAFSTCSTSSTSSCPALLSVLAWSMTLLLVSSCLGIADAGVLMGHPFSKRSFMEIQCKGVYDKSLFARLDRICEDCYNLFREPTLHTLCKKNCFTSDYFKGCVEVLQLEDEMEQIQTSIKQLHGADPGV	Hymenoptera	Cynipoidea	Figitidae	Eucoilinae	Leptopilina
>Leptopilina clavipes_Neuroparsin	GAXY02009455.1	83.3	6e-15	NV_03041	Nasonia vitripennis	MASQSMNVFPLVTILPLCIAHPMIKDREEERLLCETCGDDCDKCKFGVTFSSLCEVWQCQRGPGEICGGRGDKYGVCGDGLSCHCNKCVGCSIDSLDCYVNNCLPRTELQLTHPNRFNELILGK	Hymenoptera	Cynipoidea	Figitidae	Eucoilinae	Leptopilina
>Leptopilina clavipes_sNPF	GAXY02010905.1	96.0	9e-19	NV_13003	Nasonia vitripennis	MNTMTFNNRFMGILTCFIAVICIAVATETYPDYADETADRIPENILPELYRRLMERKIWDNEYGIPMEHLMIRKSQRSPSLRLRFGRALPPIPTGAIPRSNPGSFQDN	Hymenoptera	Cynipoidea	Figitidae	Eucoilinae	Leptopilina
>Leptopilina clavipes_Tachykinin	GAXY02012469.1	244	3e-66	NV_03478	Nasonia vitripennis	MFAGPIVFFVIIVTGSFAEESLSNDVSQEKRAPMGFQGMRGKKDLTSSENDEYSKRAPMGFQGMRGKKIIIGPDIEESFPFENSDKRAPMGFQGMRGKKEYLVPIFQDPYYNEDFEKRAAMMGFQGMRGKKNINEDEFNKRGPMGFQGVRGKKSFEEILEDMEKRARMPFHGTRGKKSYAYDYPDEFEKRALAMGFHGMRGKREDFNDEWEKRAPMGFQGMRGKKNSLDGIQELQKRAIMGFQGVRGKRDVEQSSGANSEGGKRKLLSIQEMQ	Hymenoptera	Cynipoidea	Figitidae	Eucoilinae	Leptopilina
>Leptopilina clavipes_Trissin	GAJA01001225.1	90	3e-19	XM_008547077.1	Microplitis demolitor	MTREMGRTIYIILLIAVCALWTFGEALSCDQCGRECMKICGTRGFRACCFNNLKKRVPAVGIWVDPPKQTGHFQLI	Hymenoptera	Cynipoidea	Figitidae	Eucoilinae	Leptopilina
>Leptopilina heterotoma_AKH	GAJC01004470.1	42	0.012	GAXO01016174.1	Argochrysis armilla	MLCYRCLFSRCPYSLTRFIICFLLLMNVTAQLNFSTGWGKRNHELRINKNSLHSSELRLSMKKLINVYRLLNTD	Hymenoptera	Cynipoidea	Figitidae	Eucoilinae	Leptopilina
>Leptopilina heterotoma_AST-A	GAJC01024209.1	68.9	1e-10	NV_13011	Nasonia vitripennis	MQLFHIIQSVCNIPHRKWGLSSRQILYRKASRRSRCHSRADFKRTRHFTSATGIFINFRRIGIIYSGIMKMTVFIFSVLSTLSIFCSALEASTYTDRDNNANLDYAANSRSSQYLPMKRYTYVSEYKRLPLYNFGIGKRSRPYEFGVGRRSKTYGFGVGKRFNYDDQSMDYLSDASYDPSLNDFEDGQPQYKRSPQRFSFGVGKRSSESSYPESLVNNIKKEKNNTHDLNLYEVYDLMRRLNKGDAISQNP	Hymenoptera	Cynipoidea	Figitidae	Eucoilinae	Leptopilina
>Leptopilina heterotoma_Bursicon-beta	GAJC01029822.1	209	2e-52	NV_03820	Nasonia vitripennis	MIKIIMYILTITSICKICVNSQIESEENCETLQSEIHIAKDEKDETGGLIRTCSTDILVTKCEGSCNSQVQPSVKTSTGFLKECFCCRESYLKERLILLDHCYDVDGVRLEGEILGTMEIKLREPAECKCTKCGGFSR	Hymenoptera	Cynipoidea	Figitidae	Eucoilinae	Leptopilina
>Leptopilina heterotoma_CNMA	GAJC01001545.1	119	2e-25	XM_016984513.1	Nasonia vitripennis	MKGRIYESRTGLCLLALFVSFLIDNHAVIAKPEPASYDIEDPEELVLLQRLRTIVRHKQEVIDQEKELTEEQIAIQAILDAKARSERGHETMLEEEFSMEDTETLPVPSAIFNPGPQHTGGKRTYMTLCHFKICNMGRKRQL	Hymenoptera	Cynipoidea	Figitidae	Eucoilinae	Leptopilina
>Leptopilina heterotoma_DH31	GAJC01010468.1	90.3	2e-16	NV_02135	Nasonia vitripennis	MPVMELTLNWMKIFLTFILLASRSFSLITATNNEFRDTAQPTWQTIRNILQYIPRTERENLERIENLEVQDLEKAQPIWQRILEMNPRIGKENYIWMENGQETENVKRGLDFGLNRGLSGTQAGKHLIGLTTANFANGPGRRRRSQ	Hymenoptera	Cynipoidea	Figitidae	Eucoilinae	Leptopilina
>Leptopilina heterotoma_DH44	GAJC01017013.1	80.6	4e-13	XM_003425272.3	Nasonia vitripennis	MMILIGVIATTTLISFTRCTPLSYTTFRRRDLPVLDRPELVLLFDTRDSILENEMFGSGNDPRSTVTRSKRIGSLSINNSVDVLRQRVLLELARRKAMQDQYQIDENRRMMQTIGKRSSSDFVTRYPNSANNKPSNSGIYVIEDRPNDRDPNKSNVRISDRTHVWLDGNDHDQDQEQRVQTNEVHLL	Hymenoptera	Cynipoidea	Figitidae	Eucoilinae	Leptopilina
>Leptopilina heterotoma_Elevenin	GAJC01026984.1	71.6	7e-13	GBQI01018789.1	Chrysis viridula	MALRECVFLFSVLITFAHARAVVVNCEMYPFHSQCRGVQTKRFVIEPGHKNQHENEFKNLNSPSFKEEYNGLKNSRLWTTLLDNGLSTDDLYDVYASSSASTRGNNKKNNRKNSIKDRLRIRRIPIRDFLSDLEFLDSDY	Hymenoptera	Cynipoidea	Figitidae	Eucoilinae	Leptopilina
>Leptopilina heterotoma_ILP1	GAJC01010103.1	249	5e-69	NV_03688	Nasonia vitripennis	MSTHRLYVLVTLVLAASLIIPQLVKAQLDLFQHVQKRSGMNKHYCGKHLSNALQLMCNGQYNSMFKKSGQEMEIDETPFAYDELYPFRSRQSANAMIGRFGGGRFRRYSRGVHDECCAKPCSLEELTSYCGL	Hymenoptera	Cynipoidea	Figitidae	Eucoilinae	Leptopilina
>Leptopilina heterotoma_ILP2	GAJC01018190.1	103	9e-23	NV_30146	Nasonia vitripennis	MKSSIATRNCGAWTCVFVTLVVVQIFGFSYSMPFGTGQQTIRLCSRSLSDALYLICQGRGYNSPFSYSSEDDTRTTNTNGPGLVDECCLQSCNIKQLELYCKPPNDDSTSQDGM	Hymenoptera	Cynipoidea	Figitidae	Eucoilinae	Leptopilina
>Leptopilina heterotoma_ITG-like	AJC01017186.1	428	6e-132	XM_001604783.3	Nasonia vitripennis	MKSHTGIILAIVIITTCSMHREVEGWGGLFNRFSPEMLSNLGYGSHGGYQGKSSYLQRSGISEGLTGNSLEESADEPCYARRCTANEHCCPGSVCVDVDGIIGSCLFAYGLKQGELCRRDNDCETGLMCSEVAGGETRSCQPPVNSNKQYSEECSMSGECDISRGLCCQLQRRHRQSPRKVCSYFKDPLVCIGPVATDQIKSVIQYTAGEKRITGQGNRVYKRTPFV	Hymenoptera	Cynipoidea	Figitidae	Eucoilinae	Leptopilina
>Leptopilina heterotoma_Myosuppressin	GAJC01003129.1	218	4e-66	NV_09202	Nasonia vitripennis	MKYNNAVLLLASATIVIVFSGEVFGMPPAQCSPGFLDEIPPRIRKVCAALSTLYELGTAMENYIEDKVSVLHETVPLPDSGVKRQDVDHVFLRFGKRR	Hymenoptera	Cynipoidea	Figitidae	Eucoilinae	Leptopilina
>Leptopilina heterotoma_Neuroparsin	GAJC01018169.1	85.0	7e-15	NV_03041	Nasonia vitripennis	MASQSINLFLLVTILPLCFTHPMIKDREEERLLCETCGDDCDKCKFGVTFSSLCEVWQCQRGPGEICGGRADKYGVCGDGLSCHCNKCVGCSIDSLDCYVNNCLPRTEIQLSHPNHFNELILGK	Hymenoptera	Cynipoidea	Figitidae	Eucoilinae	Leptopilina
>Leptopilina heterotoma_Ryamide	GAJC01022754.1	85.9	5e-15	NV_30121	Nasonia vitripennis	MIANSRKVRLASAVLGFSSIELMIWLWISCNFVTLAFSQNNFYTSGRYGKREESAAPVGEVFLAGSRYGRSGMMTMKNSRTGPKVSDMAPRVDRFYTGSRYGKRAHSQFYNAAALRDFEEVLNYLDRMQHIKKEDRMKYDRNKENNEDVDKQDDEQNPLVLCEMFNTSRC	Hymenoptera	Cynipoidea	Figitidae	Eucoilinae	Leptopilina
>Leptopilina heterotoma_sNPF	GAJC01022695.1	89.0	2e-16	NV_13003	Nasonia vitripennis	MNTMTFNNRFMGILTCFIAVICIAAATETYPDYADEMADRIPENILPELYRRLMERKVWDNEYGIPMEHLMIRKSQRSPSLRLRFGRALPPIPTGALPRSNPESVQDN	Hymenoptera	Cynipoidea	Figitidae	Eucoilinae	Leptopilina
>Leptopilina heterotoma_Tachykinin	GAJC01016479.1	243	4e-66	NV_03478	Nasonia vitripennis	MFAGPIIFLVIIVTCAYAEESLSNDVSQEKRAPMGFQGMRGKKDLTSSENDDYSKRAPMGFQGMRGKKIIIGPDIEESFPFENSDKRAPMGFQGMRGKKEYLVPIFEDPYYNEDFEKRAAMMGFQGMRGKKNTNEDEFNKRGPMGFQGVRGKKSFEEILEDMEKRARMPFHGTRGKKSYAYDYPDEFEKRALAMGFHGMRGKREEFNDEWEKRAPMGFQGMRGKKNSFNDIQDLQKRAIMGFQVVNSIFIAIVIITQYILLINNSIK	Hymenoptera	Cynipoidea	Figitidae	Eucoilinae	Leptopilina
>Megastigmus spermotrophus_ACP	GCPB01018484.1	100	4e-27	NV_30201	Nasonia vitripennis	MSRSLRYFFVLLVTIFWITQLAMAQVTFSKGWGPGKRAALYDSDCRVNAKSLAMIHSLMVEIKHLLACDHQAAVNYLQTVDH	Hymenoptera	Chalcidoidea	Torymidae	Megastigminae	Megastigmus
>Megastigmus spermotrophus_AKH	GCPB01055382.1	32.3	0.24	NV_13000	Nasonia vitripennis	MNCIKLRLSFLAIGVILCCILITITEAQLTFSTGWGKRSGPIVSAASGEPDPDVFFRRYYRRLRKMQGDGNSSQ	Hymenoptera	Chalcidoidea	Torymidae	Megastigminae	Megastigmus
>Megastigmus spermotrophus_Allatotropin	GCPB01017525.1	189	3e-57	XM_003427526.3	Nasonia vitripennis	MRVTIFVSLALVGVLLVEAASSGNCVHCVRWRSKPREIRGFQPKYISTAIGFGKREIAKQDKYEKIMLLLLQNSPQSVPASLLVHEMRKNPELAKRIVRKILDAGQEDKNPGKLSTAELFKSERTISFF	Hymenoptera	Chalcidoidea	Torymidae	Megastigminae	Megastigmus
>Megastigmus spermotrophus_AST-CC	GCPB01070612.1	154	9e-45	NV_30012	Nasonia vitripennis	MTGTGSFVALATALTLLCNVDGGSIGLHTLAKRNTGTSEDNTAEYSDYEYQRVMPKRAALLLDKLLVALQKAVDNDEIGRESSKSYVNSLPDFSDMSDSQRMQFSDEKTMDLQRRGQAKGRVYWRCYFNAVTCFKRK	Hymenoptera	Chalcidoidea	Torymidae	Megastigminae	Megastigmus
>Megastigmus spermotrophus_AST-CCC	GCPB01075458.1	93.4	7e-18	NV_30011	Nasonia vitripennis	...VKRLRNSQASDSDDYQRKRNYWKQCAFNAVSCFGK	Hymenoptera	Chalcidoidea	Torymidae	Megastigminae	Megastigmus
>Megastigmus spermotrophus_AVLP	GCPB01008856.1	287	1e-99	NV_08469	Nasonia vitripennis	MSKVIIVLVTLVSLSCGCLITNCPRGGKRGGPTFLLENLARECPACGHEEQGRCFGPHICCSPSMGCLIGTPETLHCRKESLYSRPCVAGFAMCQGNSGRCAANGICCSQESCFIDSACKLVDETGNDRKIGAEFGAFLLENTGTNEHIL	Hymenoptera	Chalcidoidea	Torymidae	Megastigminae	Megastigmus
>Megastigmus spermotrophus_CAPA	GCPB01009012.1	44.3	0.008	GAXO01003004.1	Argochrysis armilla	MRTTMEKTFYVLCLLSVFICVHLDGVVAKVLKKEAKEFHGDCPSGVPPSVCHRRLSLIPFPRVGRRIDPSFPRSQRTIGLVSQPRIGRSDPLMQMSEPTFARTHEETGWLESDPDYGHSTAISLYNQHRDFKNQIMSGEKEENLRNLENYLSAQRRESNSPWAFFLITPNFYTGDQPPQMDNLMPSQYGQDINDLNGE	Hymenoptera	Chalcidoidea	Torymidae	Megastigminae	Megastigmus
>Megastigmus spermotrophus_CCAP	GCPB01056619.1	63.9	1e-12	NV_04678	Nasonia vitripennis	MKVLQFILPLLIIADFMDIVRADDGLDMVAMKRPFCNAFTGCGRKRDPAYAAAAAAAGSYGSVQLPSSVYRELLRILAARNGAAEVRMRKRLARGSFESQEQLPRAAALF	Hymenoptera	Chalcidoidea	Torymidae	Megastigminae	Megastigmus
>Megastigmus spermotrophus_CCHamide-1	GCPB01020591.1	137	2e-37	scaffold176	Nasonia vitripennis	MRGNPELVVLRNIYCLAAVSILVSSFAGCAAGSCLSYGHSCWGAHGRKSGAVRPIMENLVSDSERRIAPASLSYGERWLLSRLVSRQLIQTPWAAKLRARMMVEQPLALIPQSLDEESDVAAAAAAEASGIKHSATMDKLSEYADVRDLAKGEPRMREGESDIYMLPPRKDFTDDNDQSIKVGLFKILKNIDEKLK	Hymenoptera	Chalcidoidea	Torymidae	Megastigminae	Megastigmus
>Megastigmus spermotrophus_CCHamide-2	GCPB01021015.1	138	9e-40	scaffold218	Nasonia vitripennis	MKGSPSTTSAFILTVLLVASCSVEISAKRGCSAFGHSCYGGHGRKSYPETAENEVARNKEEAQLDYDLARPNAESVALVPSQGYNRQEQRTANSMHDRPSSNSWSLFIRKLLVPFRRPYMAYSEAQK	Hymenoptera	Chalcidoidea	Torymidae	Megastigminae	Megastigmus
>Megastigmus spermotrophus_CNMA	GCPB01005658.1	323	1e-91	XM_016984513.1	Nasonia vitripennis	MPGSAYKPRTGLLFLALSVVFCVFGSHLVDAAPQPIPPGMMYREDYGVDIPSQSLVERLKQVVALKEEIMEKEINELEEEQMQIQELIEAKARMQREQQQQQQHPQEFSMEDSEQLPVPAAVYHSGPPHSGKRTSYMALCHFKICNMGRKRQM	Hymenoptera	Chalcidoidea	Torymidae	Megastigminae	Megastigmus
>Megastigmus spermotrophus_Corazonin	GCPB01067925.1	134	6e-40	NV_09278	Nasonia vitripennis	MVVTRILLFFVFSLTMTTVICQTFQYSHGWTNGKRSVSSMLEELVNSPSKNAAQLDNVLVNCELQKLRLLLQGNINSQVLQHVCDFYDSPKRNIPEIVVNEHFRRQSSSTSNNY'	Hymenoptera	Chalcidoidea	Torymidae	Megastigminae	Megastigmus
>Megastigmus spermotrophus_DH31	GCPB01085172.1	198	2e-61	NV_02135	Nasonia vitripennis	MQREIAFSWLLLAAFAVIAVSNRAEAIPYIRSHSLWNQFQEDYPEAAQELLDRIENLAVFVQPDNTKRGLDLGLNRGFSGSQAAKHLMGLAAANFAGGPGRRRRSEQAA	Hymenoptera	Chalcidoidea	Torymidae	Megastigminae	Megastigmus
>Megastigmus spermotrophus_FMRFamide	GCPB01031377.1	47.4	0.0005	XM_003425272.3	Nasonia vitripennis	MSHLSLAIGVVLVLHCCLSITASPSSDLLSEPGYSSNQQQQQQQQQQERNLEYALKRSLLIPASDGLLSLDSRERRSSGSNMGSSFIRFGRGGDLDAVSQPHTRSDIIIRYGRDGLNNGRLTRLRQERMRRLARLALICAAKNQEDAPASSAEEKILREICKDAPLHPTVPDFV	Hymenoptera	Chalcidoidea	Torymidae	Megastigminae	Megastigmus
>Megastigmus spermotrophus_ILP1	GCPB01082214.1	132	6e-36	NV_03688	Nasonia vitripennis	MSTYRLNSLVTLALVGLVVFLQLANAQSDIYQYEKRQTSAKYCGQKLSNTLQLICHGSYNSMFKKNGQEMEMDDYPLDDSYPFRSRAKATAIIRGRFGGFGGGRFRRDTRGVYDECCLKSCSIQEMRSYCADPL	Hymenoptera	Chalcidoidea	Torymidae	Megastigminae	Megastigmus
>Megastigmus spermotrophus_ILP2	GCPB01007929.1	118	3e-32	NV_30146	Nasonia vitripennis	MMLALLVIALVIDNHQADAAAITAIHARFPRTTVRLCSRSLSDALYLLCKDRGFNEPFSTSSEVDSKHVSAGPGLVEECCYKACSVEEMAQYCKPEKTSN	Hymenoptera	Chalcidoidea	Torymidae	Megastigminae	Megastigmus
>Megastigmus spermotrophus_ITG-like	GCPB01028116.1	400	3e-126	XM_001604783.3	Nasonia vitripennis	MKSCTVLALVALTSCSINAGVEAWGGLFNRFSPEMLSNMGYGSHGGYMGKSSAFLQHAGSYSDNGLDDGADEPCYERPCNSNEDCCPGSVCYNPEGEPEGRCIFIYGLKQGELCRRDNDCETGLMCAEVAGTDSLSCQPPVTANKQYSEKCSMSSECDISRGLCCQFQRRHRQIPRKMCSYFKDPLVCIGPVAADQVKQIVQYTAGEKRITGKNNRLYKRGFA	Hymenoptera	Chalcidoidea	Torymidae	Megastigminae	Megastigmus
>Megastigmus spermotrophus_ITPL	GCPB01082705.1	181	2e-57	NV_07921	Nasonia vitripennis	MMHRQKERDSCGPATQKHGSLSRSMSRSQVSRTSFSRSSSTRRSSSSILSSSSHSSPATSTWSSSSTSTTSTSLLSVLAWSMTLLLVSSCLGIADAGTLMGHPFSKRSFMDIQCKGVYDKSLFARLDRICEDCYNLFREPQLHTLCRKNCFTSDYFKGCLDVLLLQ DEMEWIQTSIKQLHGADPGV	Hymenoptera	Chalcidoidea	Torymidae	Megastigminae	Megastigmus
>Megastigmus spermotrophus_NPF	GCPB01053672.1	80.9	2e-16	NV_13002	Nasonia vitripennis	MRIPMALFHFVYLALVVMAIGSVIVRSEPEPMARPTRPKVFTSPEELKHYLELVRVYYTLNGKARYGKRADSYSMPHNYEPPLNLLRSILAISRQKQQQHQQDNHKHIDKEDRNMLQIIHPYDCGTRYYETME	Hymenoptera	Chalcidoidea	Torymidae	Megastigminae	Megastigmus
>Megastigmus spermotrophus_orcokinin A	GCPB01080805.1	282	1e-86	NV_30010	Nasonia vitripennis	MRGCYGSVWREIALAATFCAILVQASPTPPLRENIPLNAAVFSQPEYVEALAKELEKEGVGALKSQDEVGQSGRNSRDEYEGAAGYGHNKKFTGRRNSDSPNSLSRYSDSVLYPSELIDLSNRKRNFDEIDRSGFSSFNKKRNFDEIDRNGFSGFSKRNFDEIDRTGFSGFNKRNFDEIDRNGFSGFSKRNFDEIDRSGFSGFNKKRNFDEIDRSGFSGFNKKRNFDEIDRNSLSGFHKKRNFDEIDRNGFSGFSKRNFDEIDRSGVPGFAKRSVSSRSKLNGHRRR	Hymenoptera	Chalcidoidea	Torymidae	Megastigminae	Megastigmus
>Megastigmus spermotrophus_orcokinin B	GCPB01055788.1	57.8	1e-07	GAXO01029801.1	Argochrysis armilla	MRGCYGSVWREIALAATFCAILVQASPTPPLRENIPLNAAVFSQPEYVEALAKELEKEDETSQLAKWWLSYQEKMQNDPDYHNRGSENHRNLDQIGGGNLLKRNLDQIGGGNLLKRNLDQIGGGNLLRRDVTQNQDTTTPYYVSSWVNLDEIGGGGNPARRNLDQIGGGNLLKRNLDQIGGGNLLKRGAYTRTEDATTPFYIIHVQRTGNLDRHTGGGHSLRRNLDQIGGGNLLKRNLDQIGGGNLLRRELDIGEQRTKRELAMRRNLDQIGGGNLLRSSPNRENSRDRYYEDY	Hymenoptera	Chalcidoidea	Torymidae	Megastigminae	Megastigmus
>Megastigmus spermotrophus_RYamide	GCPB01082625.1	71.6	3e-13	NV_30121	Nasonia vitripennis	MLDNLKLGKLTVWLWISCILVTAVSSQDQFHTNGRFGKRKETRTLSTFQSGSRFGRSESSMVKNTKEMPKLFEIVPRMDRFFYGSRYGKRSSSAPLQAAVHEMQR	Hymenoptera	Chalcidoidea	Torymidae	Megastigminae	Megastigmus
>Megastigmus spermotrophus_sNPF	GCPB01033688.1	272	4e-82	NV_13003	Nasonia vitripennis	MMSKGCTWTIVLFFIVGAVAAVENYMDYGTDEATSNDKAANLRELYRILVQRSADDTDAFRGLGAEHLQPRAAERSPSLRLRFGRSYTKNPRSPSLRLRFGRSYSSPVDLLSRLNGSGSSSGALEEN	Hymenoptera	Chalcidoidea	Torymidae	Megastigminae	Megastigmus
>Megastigmus spermotrophus_Tachykinin	GCPB01018979.1	515	7e-147	NV_03478	Nasonia vitripennis	MYARNRMQLSVGVALLGLIGLALGEHSTSSGGAIAQKDDAEGKKREAQPEYAHDRDDLDKFQELHESSKHLRDPGSFLNRLISASDLEKRASMRGFQGMRGKKNEQMQVQLPQEPAMLYDPSIFYNLAPASAYDYYYDKRAPMGFQGVRGKKSYDDEYEKRAPMGFQGVRGKKDMEEVRPGRLFKVIEELEKRAMMGFQGMRGKKSEEYEEQQQQLQQQQEPQLESVAAEWQKRAPMGFQGVRGRKSSFLEELDDFEKRALLGFHGMRGKKDVPYERVQNEDAEGYVQEKRPMMMGFQGMRGKRSTNYYGSLEGGRYEKRSPYRFFGTRGKKNPRWEMRGKFVGVRGKKWTLTPSQSLVARIIEGLSYDDDDRERMQEVESERH	Hymenoptera	Chalcidoidea	Torymidae	Megastigminae	Megastigmus
>Microplitis demolitor_AST-A	XM_008551203.1	138	3e-33	XM_011299767.1	Fopius arisanus	MNKRKLFIVTILVICLSINYVTGLMEDSTSVIDRSGREINSNQRPLCAAKKDYDFITEYKRLPEHRYVTEYKRFPEYRYSFGIGKRWYDDSKRNTPYSFGIGKRYQMENKLHPFRFFSDYLSIDNGNYPVNVNDVIPDQEENKRAVPARSYDFGVGKRNNIFSSIQQQQQQKKHIDDNDKNQDNIKSQIWEQN	Hymenoptera	Ichneumonoidea	Braconidae	Microgastrinae	Microplitis
>Microplitis demolitor_AST-CC	XM_008547273.1	70	5e-13	NV_30012	Nasonia vitripennis	MEMIKFLSKVLLMTSFMTTVTVARYIPANNYILLEKLINRYDPSVINYDYIEDDPDNQVAARKDALLLEKLMLTLQKNTEEDSQMMDFQGRKNSLLEEPQFQKLMIRRNRSENRKTGMDLQRRGRINGSVYWKCYFNAVTCF	Hymenoptera	Ichneumonoidea	Braconidae	Microgastrinae	Microplitis
>Microplitis demolitor_AST-CCC	XM_008547275.1	104	2e-23	NV_30011	Nasonia vitripennis	MMMSRIIFFVAIALVVFVGWTSALPADKERFLNELDLVDDDGSMDTALINYLFTKQIVKRLRSQMDIGDLQRKRTYWKQCAFNAVSCFGK	Hymenoptera	Ichneumonoidea	Braconidae	Microgastrinae	Microplitis
>Microplitis demolitor_AVLP	XM_008559415.1	184	2e-47	NV_08469	Nasonia vitripennis	MNLPGTMIRKIFAVVFLLSTSFACLITNCPRGGKRGESPLLSMPSLIKECSSCGPNDQGQCFGPHICCGATIGCYIKGPETYKCRKESLYSHPCVSGFAMCRDNTARCAANGICCSQESCHVDPSCRVGDEYLSERKISQEFSRLIADNDQLIN	Hymenoptera	Ichneumonoidea	Braconidae	Microgastrinae	Microplitis
>Microplitis demolitor_Bursicon-beta	JO950291.1	256	2e-76	NV_03820	Nasonia vitripennis	MMIILFFILLISGIDGIVNSDEDCETLMSEVHITKDEYDNSGGLIRTCSDDVSVTKCEGYCNSQIQPSVISSTGFVKECYCCRESYFKEKVVKLNHCYNSDGEKMETEKYATMEIKLREPHDCKCYKCTDFLR	Hymenoptera	Ichneumonoidea	Braconidae	Microgastrinae	Microplitis
>Microplitis demolitor_CCAP	XM_008552245.1	44	4e-05	NV_04678	Nasonia vitripennis	...MIDGDSIKLLGLKRPFCNAFTGCGKKRNYNEPKEVYGGEDDINNNNDNNDSINDSIVKIPLKLYKVLINSFNRKIHQIVQHKQALNNNLITTKQNNNVNDEDYYFSSLQKQPIQKHYNL	Hymenoptera	Ichneumonoidea	Braconidae	Microgastrinae	Microplitis
>Microplitis demolitor_Corazonin	XM_008550953.1	56	7e-09	NV_09278	Nasonia vitripennis	MRYLSYTPVILSLVLITATCQTFQYSRGWTNGKRDNSANGFTLPDFRIDNFDTNNLSNNNDGSNVQCNLRKIKMLIQGDHHEQIYLCKLLDLISKINREEKLSSNSRHPAFENSDIDN	Hymenoptera	Ichneumonoidea	Braconidae	Microgastrinae	Microplitis
>Microplitis demolitor_DH33	XM_008561463.1	86	6e-18	NV_02135	Nasonia vitripennis	MHEFKQLKLSTLVFMLSPHFPERQLYLEQLEDDPQAFYELIAQYYKLKELENKRAYGLDFGLSRGFSGSQTAKHLMGMAAANYAGGPGRRRRSEQA	Hymenoptera	Ichneumonoidea	Braconidae	Microgastrinae	Microplitis
>Microplitis demolitor_DH44	XM_008560608.1	63	4e-11	XM_003425272.3	Nasonia vitripennis	RRDVATDGDNGVYIPYLIDERGLSVNEFYWPQDENLKVNDSVSGIDRAKRIQSLSVTNSLDVLRQRVLLELARRKALQDQQQIDANRRYLDNIGKRSNQYLKMDYLPQMLETKNIARIFDHQFADQPEQNYYTAKNPLESTLDWYNNNNNNANDVTNQYNVNDQLRKIKKINKIRLL	Hymenoptera	Ichneumonoidea	Braconidae	Microgastrinae	Microplitis
>Microplitis demolitor_EH	XM_008557495.1	81	2e-16	NV_08338	Nasonia vitripennis	MKISSHFVLLFIVGIITMVITMPADGNRIGTCIRNCAQCKKMFGPYFEGQLCADTCVKFKGKMIPDCEDADSIAPFIVPLENE	Hymenoptera	Ichneumonoidea	Braconidae	Microgastrinae	Microplitis
>Microplitis demolitor_Elevenin	JO976915.1	55.1	1e-06	GBQI01018789.1	Chrysis viridula	MNLQWALITLTILGWWSHANARGLARPDCERFVFHPHCRGTQAKKRVITDSTAINSNIKDNNAERLCICKYLTKSGKRDLLALTKLLETMLANGVDVNMLYDAYSNMGLLSNKDGNDNLRSTHRTNQLSRNSDNVDYNKPDIDLDY	Hymenoptera	Ichneumonoidea	Braconidae	Microgastrinae	Microplitis
>Microplitis demolitor_ETH	XM_008556539.1	113	5e-26	NV_01589	Nasonia vitripennis	MFVVICVTGMLLSINWTTVNADEVPAFFLKIAKNIPRVGRSGRIDDYLFNKQSNNYPRANKVAEYTPSNEYLPYTGGNDPEIHKRMVNYPAPGNFESVSWEHFPLAIEGPPELWRTLASYTNDKYGTSSDDIDNEVWQRNKRKNGDAA	Hymenoptera	Ichneumonoidea	Braconidae	Microgastrinae	Microplitis
>Microplitis demolitor_FMRFamide	XM_014439844.1	49.3	0.0003	XM_003425272.3	Nasonia vitripennis	MIAYGLIYGLVIIGNSILSSATILSPMKGGDPSSLHLYKTNLRPLNELDYILKRSAGAVTNVDESPDSKERRSQMGSSFIRFGRNHMTGTGENIEYSLNGLSDVDSSSRIPRGRSDVIIRFGRSGSGKIDSMILRNNKLLKVIPIDIEQLGIVCSDILAADNSSAELARLCNSFMSNDEKNE	Hymenoptera	Ichneumonoidea	Braconidae	Microgastrinae	Microplitis
>Microplitis demolitor_ILP1	XM_008547538.1	152	1e-37	NV_03688	Nasonia vitripennis	MSTYRCNVTAILLVVGLLVINFTKGQSDNFPYGEKRQEGSATHYCGKRLSNALQLFCNGVYNSMFKKSGLEMEMDDYPYAYDYPLRSRASANAMMGRFGGARFRRESRGVHDECCVKPCSIPELMSYCGN	Hymenoptera	Ichneumonoidea	Braconidae	Microgastrinae	Microplitis
>Microplitis demolitor_ILP2	GFZI01041011.1	89.4	2e-20	NV_30146	Nasonia vitripennis	LGLLLFLMTPVESRPHQKTIRLCSKSLSDALYLVCSTRGFNEPFSNNGDDNSKAPTGPGIVEECCHRWCSYEQLEQYCKPPSN	Hymenoptera	Ichneumonoidea	Braconidae	Microgastrinae	Microplitis
>Microplitis demolitor_ITG-like	XM_008554991.1	285	3e-77	XM_001604783.3	Nasonia vitripennis	MKRASGKPITMFNKIGILICMMMMQQRIEVNAWGGLFNRFTPEMLSNLGYGGHSGGYRPSYMQRPLTGNYANNFAEGLETIDDPCEERRCVSNDYCCPAQICIIDRENEGVCAYVFGLKQGELCRRDSDCETGLMCTDVIGADTRSCQPPITSNKQYSEECTISSECDITRGLCCQIQRRHRQSTRKVCSYFKDPLVCIGPVATDQIKSVIQYTSGEKRITGQNNRILYKRGLFI	Hymenoptera	Ichneumonoidea	Braconidae	Microgastrinae	Microplitis
>Microplitis demolitor_ITPL	XM_008550762.1	144	2e-35	NV_07921	Nasonia vitripennis	MQLRHQRQSPSLSASSLSVELANSTSNTSSRHICQPINPLPSTSMTTMSGRILNLSSPLFINRSFICSSVLLSIIAWSVTLLLISSCLDVADAGLVMGHPLGKRSYLDLGCKGVYDKSIFARLDRVCEDCYNLFREPQLHTLCRKDCFTTYYFKGCVETLLMQDEIEQFKMAIKQLHGADPGV	Hymenoptera	Ichneumonoidea	Braconidae	Microgastrinae	Microplitis
>Microplitis demolitor_Myosuppressin	XM_008554223.1	132	7e-32	NV_09202	Nasonia vitripennis	MNLITSTTLIILSILSGEILGMPPAQCNPSFLDEVPPKIRKVCVALSTIYELGAAMENYIDDKAPVLRENAPLINGVKRQDVDHVFLRFGKRR	Hymenoptera	Ichneumonoidea	Braconidae	Microgastrinae	Microplitis
>Microplitis demolitor_Natalisin	XM_014440319.1	180	4e-53	GDJM01032279.1	Cotesia rubecula	MSTNLTRALIQISSRSKRVDKTNKLSRRRRTLSGWLLERPFYVDEPGWVSLTESDSNYLLNDNKLIKTAEQDPFYLTRGKKNSNLINLKSLIGNGKKNNLPRRYKHSDILDILHEPFFISRGKKNDNNNNVNDDYYGSDSSVNENNRGIYDKRNEGTVNDGYKLLEYDDDDTNRSLRDRRGDFFDQLLKENDPFYVTRG	Hymenoptera	Ichneumonoidea	Braconidae	Microgastrinae	Microplitis
>Microplitis demolitor_Neuroparsin	XM_008550995.1	89	2e-18	NV_03041	Nasonia vitripennis	MFKHQIFYYTSLKLIVIILSTFILSSASIIRVRESERRIECPRGCAGECDKCEYGVSVSQQCGVLECRKGPDERCGGHGNGACGDGMICLCERCIGCSTDTLECSSTHFDHPCLPPGINDNTDPRYLDFNNNHIFYG	Hymenoptera	Ichneumonoidea	Braconidae	Microgastrinae	Microplitis
>Microplitis demolitor_NPLP1	JO943764.1	112	8e-26	GB12943-RA	Apis mellifera	...RDYALPSGRRNSASADSQQSSLHGDKRNIAMLARDRLLPKGYKRNIGSLGRVYIVPSYQGKRNIAALARDSMLPMGKRYLGALVKSGGYPYIYNKRNIASLARNGVYNYVKRNIGTLARDWNLPQSRHSRSLNEKELGAARIDLDNLQRIDSTKHNDDLHAHNHDFDLNKFSKGFKLNKNKNSNKSILESELVDAKNKSRSKRQIDYSEEYPLPVMQNA	Hymenoptera	Ichneumonoidea	Braconidae	Microgastrinae	Microplitis
>Microplitis demolitor_orcokinin	XM_008547265.1	58	1e-08	NV_30010	Nasonia vitripennis	MMTTRFIGSAFIFAAITCIFAVPIQLHDETMGLNEGVYTQPELAEALARSYAALGAGRIQNSRDETRAHFRQPSRLNPGLTFENRDSDLRRKSGWPITVNGMEIYEGSLKRNIDEIDRTGFDNFVKRNFDEIDRSGWDSFVKRRIANAYLAARQH	Hymenoptera	Ichneumonoidea	Braconidae	Microgastrinae	Microplitis
>Microplitis demolitor_PDF	XM_008547365.1	69	6e-13	NV_15000	Nasonia vitripennis	...MVGTNFPYGRGVDSDQLQLARLLLSYPRGMCHPKRNSELINSLLGLPKNMNNAGK	Hymenoptera	Ichneumonoidea	Braconidae	Microgastrinae	Microplitis
>Microplitis demolitor_Pyrokinin	XM_008550203.1	110	1e-24	NV_30144	Nasonia vitripennis	MSVFESNFGFGVAILFLVMIITQVSGDYDGSVENDSGLCLGPDCADRPSNGVSGAMWFGPRLGRRRRSGPVSHVNDDDINTIADAINSGPWALVSYQGTGDKRHSTQFTPRLGRELEDNLLQRYLALGKDNELYHLMDTQINPEHRQLSLPPPPLFAPRLGRQLPFMNSPRLRHLLQNSRNF	Hymenoptera	Ichneumonoidea	Braconidae	Microgastrinae	Microplitis
>Microplitis demolitor_RYamide	XM_008548344.1	45	7e-05	NV_30121	Nasonia vitripennis	MIACLWIIFTLVNVAFGQPNFYTHGRYGKREETLPTDQLNFNFGSRYGRGEKVELKATNENNEKSNEIMARVDRFFLGSRYGKRGINDNLIDNSNEKFIYLNNIRDALRYYYYRIRREAQQLSSDDINNTDKKNESIINNKTSLSKADSAEPMSSE	Hymenoptera	Ichneumonoidea	Braconidae	Microgastrinae	Microplitis
>Microplitis demolitor_SIFamide	XM_008556540.1	87	3e-18	NV_30008	Nasonia vitripennis	MMSLRVIIVLAIIAFIATVNVEGAYKKPPFNGSIFGKRSNSAADFEALSRALGNMCEIASETCNAWLMPQDTN	Hymenoptera	Ichneumonoidea	Braconidae	Microgastrinae	Microplitis
>Microplitis demolitor_sNPF V1	XM_008556957.1	49	8e-07	NV_13003	Nasonia vitripennis	MRSYSCAIVLFFIVGVVVAAENYLDYGEENADRNLENLREFYRYLLRRNSFDGSFRSSIPLDSPYEHLMIRKSQRSPSLRLRFGRSGPPAPQGNPITRPASNGESFEDN	Hymenoptera	Ichneumonoidea	Braconidae	Microgastrinae	Microplitis
>Microplitis demolitor_sNPF V2	XM_008556956.1	49	8e-07	NV_13003	Nasonia vitripennis	MRSYSCAIVLFFIVGVVVAAENYLDYGEENADRNLENLREFYRYLLRRNSFDGSFRSSIPLDSPYEHLMIRKSQRSPSLRLRFGRSGPPAPQVNLYPCRHISYIYISPYFITQ	Hymenoptera	Ichneumonoidea	Braconidae	Microgastrinae	Microplitis
>Microplitis demolitor_Tachykinin	XM_008560791.1	210	2e-54	NV_03478	Nasonia vitripennis	MYVSSIIVSVLLVTKIVAEDTAFNNNNNDININENDNVLKKRVAAMGFQGTRGKKDANNFDDDEFSKRAAMGFQGMRGKKDPTGPDSMDNLVDYEFEKRAPMGFQGMRGKKDEYLSSLTDDFNDGFYHDDEYDKRALMGFQGMRGKKDSPLEDEYYKRAMMGFQGMRGKKSIEEILDEIEKRAEYYGIPSDRMSLNDYIDDYEKRASAMGFQGMRGKKDEYENFEWEKRAPMGFQGMRGKKALLHELQELQKKAIMGFQGMRGKKNEENYYEYPVDSSEFGKRAPVGFQGMRGKKDGCKRDMRFVGMRGKRNVPGFYDINDYHDSPKSLDSRFIDTPIHFDKRSSYGFFGMRGKKIPRWEIRGKFVGVRGKK	Hymenoptera	Ichneumonoidea	Braconidae	Microgastrinae	Microplitis
>Microplitis demolitor_Trissin	XM_008547077.1	57	3e-09	KP895551.1	Locusta migratoria	MSRLYMIIFIAVYALWNCSGILTCDQCGRECTPICGTRQFRACCFNNLRKRAPNLGFKLWLVPSEETEHSKFYYDS	Hymenoptera	Ichneumonoidea	Braconidae	Microgastrinae	Microplitis
>Nasonia giraulti_ACP	GBEC01027180.1	175	4e-57	NV_30201	Nasonia vitripennis	MGRRLSIGLAAIVILFSCMLHFALAQVTFSKGWGPGKRSALYETDCSRVNYKSLALLFHTLMAEVKHLMACDHQATVNYLQSVERQ	Hymenoptera	Chalcidoidea	Pteromalidae	Pteromalinae	Nasonia
>Nasonia giraulti_AKH	GBEC01028524.1	112	5e-32	NV_13000	Nasonia vitripennis	MNCKSLLALGLCLCVVLLQTRAAEGQLNFSTGWGKRSSHLLQPARASSSSSSSAASSGIDRPRQQADLDNFLQRFYRRLRKIEAQRLANSQV	Hymenoptera	Chalcidoidea	Pteromalidae	Pteromalinae	Nasonia
>Nasonia giraulti_Allatotropin	GBEC01016649.1	231	5e-72	XM_003427526.3	Nasonia vitripennis	MRVSVFVSVALVAVLLAEGTSSGSCEHFAKPRTKPREIRGFQPEYISTAYGFGKREIAKQDKYEKIMLLLLQNSPQSIPASWFLHEMRQNPELAKRIVRKIVDGGEEDNPGKLSTAELFKSERKISFF	Hymenoptera	Chalcidoidea	Pteromalidae	Pteromalinae	Nasonia
>Nasonia giraulti_AST-A	GBEC01025428.1	370	5e-120	NV_13011	Nasonia vitripennis	MSSSNLSGTAMSLTIFCVLSILGGTSVAMDEQSSASSSSGVSSSSLSSSHGPHFSPLVDPRDQMVGGKRAYTYRSEYKRLPIYQFGLGKRWVDDKRSQPFSFGLGKRTRPYSFGLGKRSSYSEDDGSRYDLGLSYLIQPSDLYEQLAQRDALENYLQQQQAIKRTGGFNFGLGKRDAEMNEGMMREDGLHEKVPVKHSRDKYLFGLGKRFYEPATMQDDEDEEMLEDA	Hymenoptera	Chalcidoidea	Pteromalidae	Pteromalinae	Nasonia
>Nasonia giraulti_AST-CC	GBEC01007770.1	210	1e-65	NV_30012	Nasonia vitripennis	MTSFGCCIFLALATALTILGIVSGSPRGHALAKRSADANAIEYPDHEYQRVMPKRAALLLDRLLVALQKAVENDEVGKENSNSYVRSLPDFSDMPDSQRMQLSNEKTMDLQRRGQAKGRVYWRCYFNAVTCFKRK	Hymenoptera	Chalcidoidea	Pteromalidae	Pteromalinae	Nasonia
>Nasonia giraulti_AST-CCC	GBEC01003714.1	171	3e-50	NV_30011	Nasonia vitripennis	MMSLRIAVCTAVALVVLVDWSTALPAGDKEALMNGLNMMDDEEGAAVEKDLLNYLVGRRFVKRLRNQADVDDLQRKRNYWRQCAFNAVSCFGK	Hymenoptera	Chalcidoidea	Pteromalidae	Pteromalinae	Nasonia
>Nasonia giraulti_AVLP	GBEC01021014.1	303	4e-95	NV_08469	Nasonia vitripennis	MSKVIIVLTTLVSLSYGCLITNCPRGGKRGDPTFLLENIARECPACGREEQGRCFGPHICCSPSMGCLIGTPETLRCRKESLYSRPCVAGFAMCQGNSGRCAANGICCSQESCFIDSACKLVDETGNDRKIGAEFGAFLLENAGTNEHIL	Hymenoptera	Chalcidoidea	Pteromalidae	Pteromalinae	Nasonia
>Nasonia giraulti_CCAP	GBEC01004949.1	150	6e-47	NV_04678	Nasonia vitripennis	MKVLKLVLSLLIIIESVEIARADDGLEIVAMKRPFCNAFTGCGRKRDPSYASGLQLPIPLYRALLRLSSLRNGAAAEVRMSQRPLGLIGPENLVQLGPQAPRLMAPVLVPSLY	Hymenoptera	Chalcidoidea	Pteromalidae	Pteromalinae	Nasonia
>Nasonia giraulti_CCHamide-1	GBEC01002832.1	242	2e-76	scaffold176	Nasonia vitripennis	MKMRGNPELVAPRNVYCLAGVLILISSFAGCAAGSCLSYGHSCWGAHGRKSGVVRPVDSLMPSDLSLKHPAAGQRVVSPSFGERWLLSRLVNRQLMQVPLRGRMLTQPLGNELPEVTSLAKHSLPLDKLSGSVDVRDLAKEEQRISKGEESNILLYPQSKDFPNDDEHAIKMGFYKLLKNFDEKLK	Hymenoptera	Chalcidoidea	Pteromalidae	Pteromalinae	Nasonia
>Nasonia giraulti_CCHamide-2	GBEC01008611.1	167	5e-50	scaffold218	Nasonia vitripennis	MGSTSTSSALFLTFLLIASFSVEISAKRGCSAFGHSCYGGHGRKSYSESVDLDLARNKEETQQVDYDLSRSNVESVALVPSQGYNRQEQHSIHSIHERPNTNSWSLFIRKLLVPYRRPYMAYSESQK	Hymenoptera	Chalcidoidea	Pteromalidae	Pteromalinae	Nasonia
>Nasonia giraulti_CNMA	GBEC01006871.1	510	7e-159	XM_016984513.1	Nasonia vitripennis	MRGNSYKLSTGLCVLAVSMLMLGCHKVDAAPQPIPPGMMYREDYGAELPSQTLVDRLKQIVERKEQKIEKEIAELAEEQMEIQALIDAKARNQREHQQPPEFSEEDTEALPVPAAMYHSGPLHSGKRTSYMALCHFKICNMGRKRQM	Hymenoptera	Chalcidoidea	Pteromalidae	Pteromalinae	Nasonia
>Nasonia giraulti_Corazonin	GBEC01020286.1	221	2e-72	NV_09278	Nasonia vitripennis	MIRGLTIALVTLALVSLATCQTFQYSRGWTNGKRAETSPLASILDYRAAMAGAGGRMNDLQMARCANLHKWKMFLLRSDDNEEVCRVPCEFLDVLRQCLIRQDKASPNDLSDFRRPSAPALESSSSLSY	Hymenoptera	Chalcidoidea	Pteromalidae	Pteromalinae	Nasonia
>Nasonia giraulti_DH31	GBEC01001653.1	217	5e-67	NV_02135	Nasonia vitripennis	MQREIALSWLLLATFAALAISNRVEALPFIRSRSLWNQFQEDYPEAAQELLDRIENFAVYAQPDNAKRGLDLGLNRGFSGSQAAKHLMGLAAANYAGGPGRRRRSEQA	Hymenoptera	Chalcidoidea	Pteromalidae	Pteromalinae	Nasonia
>Nasonia giraulti_DH44	GBEC01010766.1	67.4	1e-14	XM_003425272.3	Nasonia vitripennis	MSLVSLLATTTLITLATSTPMILADDVAAAGPFGGAGLRAKIPVDHDHFLLIMLLNRRDFGVKSKPPLDETGGEYITSLDSDMSSSGGGGGFDTGGIAVSDLTRGKRIGSLSVVNSVDVLRERVLLELARRKAMENQQQLGENQYVFKSVGKRSGGLSYRDHRIARKKRLQYQLMNRQQQPERLHAQ	Hymenoptera	Chalcidoidea	Pteromalidae	Pteromalinae	Nasonia
>Nasonia giraulti_EH	GBEC01027673.1	172	1e-54	NV_08338	Nasonia vitripennis	MVLSKRLLVVLLMSYLVFLTVAAAHPSVGTCFRNCSQSKKFLGIYFDVQLCDEYCVKFKGKMTPDVEDPDSLAPFITNLNEVQ	Hymenoptera	Chalcidoidea	Pteromalidae	Pteromalinae	Nasonia
>Nasonia giraulti_ILP1	GBEC01004538.1	205	1e-61	NV_03688	Nasonia vitripennis	MSTSRLSGLVTLTFAILLLLQLVQAQSDVYQYEQKRQGASKYCGQQLSNALQLVCHGRYNPMFKKSVGQGMEMDDYPFNYDDSYPFRSRAVANAMMGRFGAGRFRRDSRGVHDECCLKSCTMNEMRSYCAIPQ	Hymenoptera	Chalcidoidea	Pteromalidae	Pteromalinae	Nasonia
>Nasonia giraulti_ILP2	GBEC01004159.1	180	7e-55	NV_30146	Nasonia vitripennis	MYPSDSDRTTSTTRRSIGSRCWWLCLLLVLLVLSLELTRHQAEANNIHRRFYRRAVRLCSRSLSDALYLLCKDRGYNEPFTSSETEVRHTTGPGLVEECCYNSCSIEQMEQYCKPRNKA	Hymenoptera	Chalcidoidea	Pteromalidae	Pteromalinae	Nasonia
>Nasonia giraulti_ITG-like	GBEC01009230.1	461	6e-159	XM_001604783.3	Nasonia vitripennis	MKTTCAMLLAVLALMNGGADAWGGLFNRFSPEMLSNMGYGSHGGYLGRSSAFLQHGSSFSDNGLDDGADEPCYERRCNTNEDCCPGSVCMNPEGEWPEGRCMFIYGLKQGELCRRDNDCETGLMCAEVAGSDSLSCQPPVTSNKQYSETCSMSSECDISRGLCCQLQRRHRQTPRKMCSYFKDPLVCIGPVAADQVKHVVQYTSGEKRITGKNNRLYKRGFA	Hymenoptera	Chalcidoidea	Pteromalidae	Pteromalinae	Nasonia
>Nasonia giraulti_ITPL	GBEC01007632.1	288	2e-87	NV_07921	Nasonia vitripennis	MMQHRQESHGSCSGRTQSTSNSPVLGCRSQSRRATSTRRPLPRPAQLCSNVQHSTSIACSPAPSYSSSNSMSLLSVLAWSMTLLLVSSCLGIADAGTLMGHPFSKRSFMDIQCKGVYDKALFARLDRICEDCYNLFREPQLHTLCRKNCFTSDYFKGCLDVLLLQDEMEWIQTSIKQLHGADPGV	Hymenoptera	Chalcidoidea	Pteromalidae	Pteromalinae	Nasonia
>Nasonia giraulti_NPF	GBEC01001014.1	82.8	7e-19	NV_13002	Nasonia vitripennis	MRVRLAMIHLTYLTLVVLALGSVSVQSEPEPMARPTRPKVFESPEELRQYLDLVKEYYSLSGKARYGKRAEPYPMQHSYEHPLNFLRMILAFSRQKQRNQMEKQELVDKDERSKMQIMQPYDRVARYYEIVE	Hymenoptera	Chalcidoidea	Pteromalidae	Pteromalinae	Nasonia
>Nasonia giraulti_orcokinin A	GBEC01005352.1	199	3e-61	NV_30010	Nasonia vitripennis	MLLVVALCCALVAGLQASPISPQREIIPLNAEAFAQPEYVQALAKELEKEGVAELKSQAEERQTRNARNDYDSPDYGHGQKFTGHRKPDSTHRLINKGFSETIIYPSDIIEYTNQKRNFDEIDRSGFSGFSKRNFDEIDRSGFSGFN	Hymenoptera	Chalcidoidea	Pteromalidae	Pteromalinae	Nasonia
>Nasonia giraulti_orcokinin B	GFOZ01000275.1	47.8	0.0002	0.0002	GEZB01010041.1	MLLVVALCCALVAGLQASPISPQREIIPLNAEAFAQPEYVQALAKELEKEGTTTESSPRIRRNLDQIGGGNLLREKEQTATLDHNQPKADDFSSLRSKRGYPVHVYEPVLPTLFGITKLTTTTTTVAPKEHREYHYSGGNLDHIGGGNLLRKKL	Hymenoptera	Chalcidoidea	Pteromalidae	Pteromalinae	Nasonia
>Nasonia giraulti_PTTH	GBEC01028926.1	356	3e-123	NV_30191	Nasonia vitripennis	MKLQTFLVLLLTVQHRAKGQLGSYSDDFSDVELPADERDDCSDGTCYAEKRIILPEKIVEHRQLMPRFATKLQSVNLAESFPQPQWRPVCGCVTQHKLVNLGEGHYPRYITTARCKSKTVANRFYQCKYYDYRVHVLVKRGFNSIPKNADELDVRDVEELPLPESLHANWQLFALSVSVACVAVERA	Hymenoptera	Chalcidoidea	Pteromalidae	Pteromalinae	Nasonia
>Nasonia giraulti_RYamide	GBEC01003172.1	365	4e-113	NV_30121	Nasonia vitripennis	...MISSSRKIRRVSDYLKLDKLIVWLWISGIFLTLVSSQDNFYASGRYGKRKYALSMSQIPLCSKFDRSKDRSAGNSLKDSSLFSSARFGRSEDRNTGNSLRDSSSFSPARYGRGEDR	Hymenoptera	Chalcidoidea	Pteromalidae	Pteromalinae	Nasonia
>Nasonia giraulti_sNPF	GBEC01002177.1	269	1e-83	NV_13003	Nasonia vitripennis	MIAKGCTWTIVFFVIVGVVSAVENYMDYGNESPNSEKSANLRELYRMLVQRSVDDSDSLRDLAEHLQPRAAERSPSLRLRFGRSYPKYPRSPSLRLRFGRSYPSQIGLLSRLNDGESSAAAFEEN	Hymenoptera	Chalcidoidea	Pteromalidae	Pteromalinae	Nasonia
>Nasonia vitripennis_ACP	NV_30201					MGRRLSIGLAAAAILFSCMLHFALAQVTFSKGWGPGKRSALYETDCSRVNYKSLALLFHTLLAEVKHLMACDHQATVNYLQSVERQ	Hymenoptera	Chalcidoidea	Pteromalidae	Pteromalinae	Nasonia
>Nasonia vitripennis_AKH	NV_13000					MNCRSLLALGLCLCVVLVQTRAAEGQLNFSTGWGKRSSHLLQPARASSSSSSSSSSSSTSAAAAAAASSGIGRPRQQADLDYFLQRYYRRLRKIEAQRLANSQV	Hymenoptera	Chalcidoidea	Pteromalidae	Pteromalinae	Nasonia
>Nasonia vitripennis_Allatotropin	XM_003427526.3	64.7	1e-09	AB817239	Nilaparvata lugens	MRVSVFVSVALVAVLLAEGTSSGSCEHFAKPRTKPREIRGFQPEYISTAYGFGKREIAKQDKYEKIMLLLLQNSPQSIPASWFLHEMRQNPELAKRIVRKIVDGGEEDNPGKLSTAELFKSERKISFF	Hymenoptera	Chalcidoidea	Pteromalidae	Pteromalinae	Nasonia
>Nasonia vitripennis_AST-A	NV_13011					MSSSNLSGTAMSLTIFCVLSILGGTSVAMDEQPSASSSSGVSSSSSSSSHGPHFSPLVDPREQIVGGKRAYTYRSEYKRLPIYQFGLGKRWVDDKRSQPFSFGLGKRTRPYSFGLGKRSSYSEDDDSRYGLDLSYLIQPSDLYEQLAQRDALENYLQQQQAIKRTGGFNFGLGKRDAEMNEGMMREDGLHEKVPVKHSRDKYLFGLGKRFYEPATMQDDEDEEMLEDA	Hymenoptera	Chalcidoidea	Pteromalidae	Pteromalinae	Nasonia
>Nasonia vitripennis_AST-CC	NV_30012					MTSSGCRTFLALATALTILGTVSGSPRGHALAKRSADANVIEYPDYEYQRVMPKRAALLLDRLLVALQKAVENDDVGKENSNSYVRSLPNFSDMPDSQRMQLSNEKTMDLQRRGQAKGRVYWRCYFNAVTCFKRK	Hymenoptera	Chalcidoidea	Pteromalidae	Pteromalinae	Nasonia
>Nasonia vitripennis_AST-CCC	NV_30011					MMSLRIAVCTAVALVVLVDWSTALPAGDKEALMNGLNMMGDEEGAAVERDLLNYLVGRRFVKRLRNQADVDDLQRKRNYWRQCAFNAVSCFGK	Hymenoptera	Chalcidoidea	Pteromalidae	Pteromalinae	Nasonia
>Nasonia vitripennis_AVLP	NV_08469					MSKVIIVLTTLVALSYGCLITNCPRGGKRGDPTFLLENIARECPACGREEQGRCFGPHICCSPSMGCLIGTPETLRCRKESLYSRPCVAGFAMCQGNSGRCAANGICCSQESCFIDSACKLVDETGNDRKIGAEFGAFLLENAGTNEHIL	Hymenoptera	Chalcidoidea	Pteromalidae	Pteromalinae	Nasonia
>Nasonia vitripennis_Bursicon-alpha	NV_13010					MAHYRCKEYFFITNYFNISLGWFILFINGLSAIVHIDECEVTPVIHVLQYTGCVPKPIPSFACKGRCSSYLQVSGSKIWQMERSCMCCQESGEREASVSLFCPKTKAGDRKFRKVITKAPLDCMCRPCTSIEERIVIPQEIAGLSNNGPLSNSAHFRNTFKLT	Hymenoptera	Chalcidoidea	Pteromalidae	Pteromalinae	Nasonia
>Nasonia vitripennis_Bursicon-beta	NV_03820					MRLIVSLLIAMFLKKIVLANALVNENCEKLDSEIRITKDEYSETGKLFRTCSDEIQVSKCEGYCDSQVQPSIVTSTGFTKECSCCREEFLEERTVYLNNCYDSNGKQFSLLDNSNMAIKIREPTNCKCIKCGFL	Hymenoptera	Chalcidoidea	Pteromalidae	Pteromalinae	Nasonia
>Nasonia vitripennis_CCAP	NV_04678					MPDGSIKEQVLKLVLSLLIIIESVEIARADDGLEIVAMKRPFCNAFTGCGRKRDPSYASGLQLPIPLYRALLRLSSLRNGAAAEVRMRQRPLGLIGPENLVQLGPQAPRLMAAPVVVPSLY	Hymenoptera	Chalcidoidea	Pteromalidae	Pteromalinae	Nasonia
>Nasonia vitripennis_CCHamide-1	scaffold176					MRGNPELVAPRNVYCWAGILILISSFAGCAAGSCLSYGHSCWGAHGRKSGVVRPVDSLMPSDLSLKHPAAGQRVVSPSFGERWLLSRLVNRQLMQVPLRGRMLTQPLGDELPEVTSLAKHRCVFAFLYTYYPAIS	Hymenoptera	Chalcidoidea	Pteromalidae	Pteromalinae	Nasonia
>Nasonia vitripennis_CCHamide-2	scaffold218					...GCSAFGHSCYGGHGKRSYSESVDLDLARNKEGTQQNDYDLSRSNAESVALVPSQGYNRQEQRSIHSIHERPNTNSWSLFIRKLVNYFKFL	Hymenoptera	Chalcidoidea	Pteromalidae	Pteromalinae	Nasonia
>Nasonia vitripennis_CNMA	XM_016984513.1	39.7	0.0003	AAF47581.2	Drosophila melanogaster	MRGNNYKLSTGLCVLAVSMLMLGCYKVDAAPQPIPPGMMYREDYGAELPSQTLVDRLKQIVERKEQKIEKEIAELAEEQMEIQALIDAKARNQREHQQPPEFSEEDTEALPVPAAMYHSGPLHSGKRTSYMALCHFKICNMGRKRQM	Hymenoptera	Chalcidoidea	Pteromalidae	Pteromalinae	Nasonia
>Nasonia vitripennis_Corazonin	NV_09278					MIRGLTIALVTVALVSLATCQTFQYSRGWTNGKRAETSPLASILDYRAAMAGAGGRMNDLQMARCANLLKWKMFLLSSGDNEEVCRVPCEFLDVLRQCLIRQDKASPNDLSDFRRPSAPALETSSSLSY	Hymenoptera	Chalcidoidea	Pteromalidae	Pteromalinae	Nasonia
>Nasonia vitripennis_DH31	NV_02135					MQREIALSWLLLATFAALAISNRVEALPFIRSRSLWNQFQEDYPEAAQELLDRIENFAVYAQPDNAKRGLDLGLNRGFSGSQAAKHLMGLAAANYAGGPGRRRRSEQA	Hymenoptera	Chalcidoidea	Pteromalidae	Pteromalinae	Nasonia
>Nasonia vitripennis_DH44	XM_003425272.3	67	1e-11	NV_13001	Nasonia vitripennis	MSLVSLLATTTLITLATSTPMILAEDVAAAGPFGGAGLRAKIPVDHDHFLLIMLLNRRDFGVKSKPPLDETGGEYITSLDSDMSSSGGGGGFDTGGIAVSDLTRGKRIGSLSVVNSVDVLRERVLLELARRKAMENQQQLGENQYVFKSVGKRSGGFSYRDHRIARKKRLQYQLMNRQQQPERLLAQ	Hymenoptera	Chalcidoidea	Pteromalidae	Pteromalinae	Nasonia
>Nasonia vitripennis_EH	NV_08338					MVLSKRLLVVLLMSYLVFLTVAAAHPSVGTCFRNCSQSKKFLGIYFDVQLCDEYCVKFKGKMTPDVEDPDSLAPFITNLNEVQ	Hymenoptera	Chalcidoidea	Pteromalidae	Pteromalinae	Nasonia
>Nasonia vitripennis_ETH	NV_01589					MKRLVNTFISRNYILSAIFIVAVLAIIENKIVAADEPPAFFLKIAKNIPRIGRSEPYDEYAIKNSNVKDDIPWHKGEISKRRVGFSPESNTYAWQHFPLAIEGPPELWRTLAGYSHDPLYKTTDDFNNELWSRDKRTNNPEA	Hymenoptera	Chalcidoidea	Pteromalidae	Pteromalinae	Nasonia
>Nasonia vitripennis_FMRFamide	XM_003425272.3	70.9	5e-09	AB817257	Nilaparvata lugens	...QQQQQQERGLEYVQLKRGLLALSAAELLDSRERRSSSSGGNLGSSFIRYGRNGDDLGLSQPHTRSDVIIRYGRDGLNGRLNRLRQERMRRLARLALICAAKSQEEGPANSAEEKILREICKDAPLHPTVPDFV	Hymenoptera	Chalcidoidea	Pteromalidae	Pteromalinae	Nasonia
>Nasonia vitripennis_ILP1	NV_03688					MSNMSTSRLSGLVTLTFAILLLLQLVQAQSDVYQYEQKRQGASKYCGQQLSNALQLVCHGRYNPMFKKSVGQGMEMDDYPFNYDDSYPFRSRAVANAMMGRFGAGRFRRDSRGVHDECCLKSCTMNEMRSYCAIPQ	Hymenoptera	Chalcidoidea	Pteromalidae	Pteromalinae	Nasonia
>Nasonia vitripennis_ILP2	NV_30146					MYPSDSDRTTSTTRRSIGSRCWWLCLLLVLLVLSLELTRHQAEANNIHRRFYRRAVRLCSRSLSDALYLLCKDRGYNEPFTSSETEVRHTTGPGLVEECCYNSCSIEQMEQYCKPRNKA	Hymenoptera	Chalcidoidea	Pteromalidae	Pteromalinae	Nasonia
>Nasonia vitripennis_ITG-like	XM_001604783.3	298	5e-98	GB14512-RA	Apis mellifera	MKTTCAMLLAVLALMNCGADAWGGLFNRFSPEMLSNMGYGSHGGYLGRSSAFLQHGSSFSDNGLDDGADEPCYERRCNTNEDCCPGSVCMNPEGEWPEGRCMFIYGLKQGELCRRDNDCETGLMCAEVAGSDSLSCQPPVTSNKQYSETCSMSSECDISRGLCCQLQRRHRQTPRKMCSYFKDPLVCIGPVAADQVKHVVQYTSGEKRITGKNNRLYKRGFA	Hymenoptera	Chalcidoidea	Pteromalidae	Pteromalinae	Nasonia
>Nasonia vitripennis_ITP	XM_016917221.1	233	3e-73	GB15050-RA	Apis mellifera	MMQHRQERHGSRSRRAQSTSNSPVLGCRSQSRRATSTRRPLPRPAQLCSNVQHSSSPASSSIAWSPAPSYSSSSTSSSSNSMSLLSVLAWSMTLLLVSSCLGIADAGTLMGHPFSKRSFMDIQCKGVYDKALFARLDRICEDCYNLFREPQLHTLCRHNCFGTEYFTSCIQALLLEDEKEKFQDIAEYLGRKK	Hymenoptera	Chalcidoidea	Pteromalidae	Pteromalinae	Nasonia
>Nasonia vitripennis_ITPL	NV_07921					MMQHRQERHGSRSRRAQSTSNSPVLGCRSQSRRATSTRRPLPRPAQLCSNVQHSSSPASSSIAWSPAPSYSSSSTSSSSNSMSLLSVLAWSMTLLLVSSCLGIADAGTLMGHPFSKRSFMDIQCKGVYDKALFARLDRICEDCYNLFREPQLHTLCRKNCFTSDYFKGCLDVLLLQDEMEWIQTSIKQLHGADPGV	Hymenoptera	Chalcidoidea	Pteromalidae	Pteromalinae	Nasonia
>Nasonia vitripennis_Myosuppressin	NV_09202					MLKYSSSRSNVAMLTLLCLCAVLATLCGEAHGMPPAQCSPGLLDEVPPRIRKVCAALSTIYELGSAMENYINDKVPVLREDIPLPDSGVKRQDVDHVFLRFGRRR	Hymenoptera	Chalcidoidea	Pteromalidae	Pteromalinae	Nasonia
>Nasonia vitripennis_Neuroparsin	NV_03041					MASDTLYIFCMATLILLRQVLNELAGGIKPAGGTATPPQRPQHRRTAPGLDSSDQKNDVLSADRFLGHPTIIERAVQRSECEGCGANCKQCKYGSAYSLWCGLDECLKGPGEMCGGVRNKYGECGDGMYCRCNKCTGCSIDTLECFSGFCPILEQQMQLRHQDHSMHGLQLDK	Hymenoptera	Chalcidoidea	Pteromalidae	Pteromalinae	Nasonia
>Nasonia vitripennis_NPF	NV_13002				Nasonia vitripennis	MRVSLAMMHLTYLTLTVLALGSVSVQSEPEPMARPTRPKVFESPEELRQYLDLVKEYYSLSGKARYGKRAEPYAMQQGYEHPLNFLRMLLAFSRQKQELVDKDERSKLQIMQPYDRVARYYEIME	Hymenoptera	Chalcidoidea	Pteromalidae	Pteromalinae	Nasonia
>Nasonia vitripennis_orcokinin A	NV_30010				Nasonia vitripennis	MQEWKSPKQYHYSGGNLDHIGGGNLLRKKVVKIPNEYFTETTTTSVPVETTTSDLKADRRLIGVAELKSQAEERQTRNARNDYDSPDYGHGQKFTGHRKPDSTHRLINKGFSETIIYPSDIIEYTNQKRNFDEIDRSGFSGFSKRNFDEIDRSGFSGFNKKRNFDEIDRTGFSGFNKRNFDEIDRSGFSGFNKRNFDEIDRSGFSGFNKRNFDEIDRSGFSGFNKRNFDEIDRTGFSGFNKRNFDEIDRSGFSGFNKRNFDEIDRSGFSGFNRKRNFDEIDRSGVPGFAKRSIASSRSDRIFCISIIYHAQDI	Hymenoptera	Chalcidoidea	Pteromalidae	Pteromalinae	Nasonia
>Nasonia vitripennis_PDF	NV_15000					MRSWVSHLIRAFFVFGAILCASASMEDTSHMIMNNPYGRSLDAELITRLLLAPQRLCHPKRNSELINSLLSLPKNMNNAGK	Hymenoptera	Chalcidoidea	Pteromalidae	Pteromalinae	Nasonia
>Nasonia vitripennis_PTTH	NV_30191					MKLQTFLVLLLTVQHRAKGQLESYSDDFSDVELPTDERDDCSDGTCYAEKRIILPEKIVEHRQLMPRFATKLQSVNLAESFPQPQWRPVCGCVTQHKLVNLGEGHYPRYITTARCKSKTVANRFYQCKYYDYRVHVLVKRGLNSIPKNADELDVRDVEELPLPESLHANWQLFALSVSVACVAVERV	Hymenoptera	Chalcidoidea	Pteromalidae	Pteromalinae	Nasonia
>Nasonia vitripennis_Pyrokinin	NV_30144					MELARLINGARTKAILCALLVIVLMANRVAGQYDGRGSDMVEGPRVERMHPETSGGCVGAHCLTQNSEGPVGAMWFGPRLGRRRRSDKFTPKKIEALSEMLGSPNWNLVTIPGGEDKRQETTFTPRLGRELENAISVYDLVRGLVSSVDDQNGKDRDQQAPPPMFPPRLGRTLLTPRLEHELRNLLRKLQMQ	Hymenoptera	Chalcidoidea	Pteromalidae	Pteromalinae	Nasonia
>Nasonia vitripennis_RYamide	NV_30121					MISSSRKIRRVSDYLKLDKLIVWLWISGIFLTLVSSQDNFYASGRFGKRKYALSMSQIPLCSKFDRSEDRSAGNSLKDSSLFSSARFGRSEDRNTGNSLRDSSSFFPARYGRSEDRSTGNSLRDSSSFFPARFGRSEDRSTGNSLKDSSSFSPARYGRSEDRSSGNSLKESSFFSPGRYGRSEGHKNPKELPKFFEIKPRVDQFFIGSRYGKRSLSMLEPQPPLEALHNQRFEAAIDYLDRIKQNLAE	Hymenoptera	Chalcidoidea	Pteromalidae	Pteromalinae	Nasonia
>Nasonia vitripennis_SIFamide	NV_30008					MSAARFALVLMVVLAVAILNVDAAYRKPPFNGSIFGKRANSVSDYDYASRAMDAICEIAKTNCNAYYGPQDSN	Hymenoptera	Chalcidoidea	Pteromalidae	Pteromalinae	Nasonia
>Nasonia vitripennis_SNPF	XM_008207615.2	119	1e-29	NV_13003	Nasonia vitripennis	MIAKGCTWTIVFFVIVGVVSAVENYMDYGNESPNSEKSANLRELYRMLVQRSVDDSGSLRDLAEHLQPRAAERSPSLRLRFGRSYPKYPRSPSLRLRFGRSYPSQVGLLSRLNDGESSAAAFEEN	Hymenoptera	Chalcidoidea	Pteromalidae	Pteromalinae	Nasonia
>Nasonia vitripennis_Tachykinin	NV_03478					MTSPAAARLRATTMLLTLLTLGVSAQHSMTTTIRGQTDRDSEIILETKAPQQLPPQLAYVREPEELDGYQALDSTKHLREPSSSYLERLLLTEELDKRASMRGFQGMRGKKSVDPTSSFLAGYSSPEELQQYYEAYEHEKRAPMGFQGMRGKKSSADLEEDAYYKRAPMGFQGMRGKKSAIEEVLEELEKRAMMGGFQGMRGKKSPEPSVWNKRAPMGFQGMRGRKSSFLDELDELEKRALLGFHGMRGKKNGVAELAYEPADMDGYVEKRPMMMGFHGMRGKRSASFYGVGERYEKRSPYRFFGTRGKKNPRWEMRGKFVGVRGKKWSLAPRMPYDELLRH	Hymenoptera	Chalcidoidea	Pteromalidae	Pteromalinae	Nasonia
>Orussus abietinus_AKH	GAUJ02009453.1	55.5	3e-06	NV_13000	Nasonia vitripennis	MCRKIPSGLLAVVLLVCLILVTNVEAQLNFSTGWGKRSQILSTRGGNSPCSSQGRPTLDQLLGLYNLIQAEAQKIVDCQKLTK	Hymenoptera	Orussoide	Orussidae		Orussus
>Orussus abietinus_Allatotropin	GAUJ02000376.1	84.1	8e-18	XM_003427526.3	Nasonia vitripennis	...LGLLVVEGAKSRNSDYSKHRTKPREIRGFKPNILSTAYGFGKRESSYELSKNDKLERILLSLLQQLP	Hymenoptera	Orussoide	Orussidae		Orussus
>Orussus abietinus_AST-CC	GAUJ02004492.1	81.1	5e-16	NV_30012	Nasonia vitripennis	...LSGGGGGERSISRAPSHGPVSGSRIVPAADGQTMDLQRRGQARGSVYWRCYFNAVSCFKRK	Hymenoptera	Orussoide	Orussidae		Orussus
>Orussus abietinus_AST-CCC	GAUJ02024819.1	205	3e-55	NV_30011	Nasonia vitripennis	MVSLRSTIRLTMVLVALLGLSSGLPTPDKQRFINDLDLVDDDGSIETALINYLFTKQLVQRLHNRMDIGDLQRKRSYWRQCAFNAVSCFGK	Hymenoptera	Orussoide	Orussidae		Orussus
>Orussus abietinus_Bursicon-beta	GAUJ02016916.1	224	6e-57	NV_03820	Nasonia vitripennis	...VENVIKRFLITDEYDETGILRRTCSGDLAVTKCEGFCNSQVQPSVVTATGFLKECYCCRESYLKERLVLLTHCYNADGIRLESEEFGTMEIKLREPAECRCFKCGDFSR	Hymenoptera	Orussoide	Orussidae		Orussus
>Orussus abietinus_CCAP	GAUJ02016213.1	69.2	6e-10	NV_04678	Nasonia vitripennis	MKVNGYVYCALVFVSLQVMSNSASLRSRVDPQFLENIEPDQSNKMKRPFCNAFTGCGRKRSSVEYNLGMQGDNSQSIRLSVPLFKALLRATSPEIRENLDCQSDDCNVQEVSQDISSLARKMINRDRYDS	Hymenoptera	Orussoide	Orussidae		Orussus
>Orussus abietinus_CNMA	GAUJ02018239.1	151	2e-36	XM_016984513.1	Nasonia vitripennis	MTGRIRDIGTGVCVLALLLSCVLAEPEPEPEPAGPIFGDDFDEDAESQLLLKRLKQIAERKQEAFEQERELTEEQIAIQEILEEKMRSQRKYAKDDAEVLPVPSAVIHAPIRGEKRTSYMTLCHFKICNMGRKRQM	Hymenoptera	Orussoide	Orussidae		Orussus
>Orussus abietinus_DH31	GAUJ02017297.1	113	8e-24	NV_02135	Nasonia vitripennis	...IVFYIPSTKRGLDLGLSRGFSGSQAAKHLMGLAAANYAGGPGRRRRSEQA	Hymenoptera	Orussoide	Orussidae		Orussus
>Orussus abietinus_DH44	GAUJ02023039.1	95.6	1e-17	XM_003425272.3	Nasonia vitripennis	MMLIGFLATTAMISLARSSSISYSTFRRREVPMLDRPEVLLLFDRAPSLENEPFDSSNEPASSLVRPKRIGSLSIVNPLDVLRQRVLLELARRKMRQDQQQVDANRRFLETIGKRSVPSLEPKDFRDSQDLEEDPEVDSANDDDPRRSLPSRHPGEDRDGPVAPGRKTNRIQDWLDSDDDLRRSQDDRTRRMQLDELHLL	Hymenoptera	Orussoide	Orussidae		Orussus
>Orussus abietinus_Elevenin	XM_012420274.1	83.6	2e-16	GBQI01018789.1	Chrysis viridula	MVLHRCILVLSIFACYFTCVRGRIVDCEKYPFHMQCRGIQTRKRYMGIGNGLSGESSYSRDTQTSKIPISVLKEQRHSVSSLQQPEYRSNLWSILLDKGLDNDALYEAYTTAGRRRYNGHVRRNKEDIGNNNGNNNNEEEEDNSVSDHRLNHQRIPTLLDFSSELDRLDGDY	Hymenoptera	Orussoide	Orussidae		Orussus
>Orussus abietinus_kinin	XM_012427572.1	95.1	2e-18	XM_011303640.1	Fopius arisanus	MDHMEQEGDMWAPLAVALLLSQTVFASFEDENLSNSEDAGDAGKDTKMSEFQDPIKIQNASPTPDPERDEATFKLETDPLLKLFLTRILEEAGRKGIDETENRRKRSTDEVLAEDTAKRRDGTTLSAWLYWPIRQKQVFPADHRDTAQEKKSPAFNPWGGKRFSYDLFPNIRRPMRVPFNSWGGKRDGKNIRRLAEDKRTKFFNWGGKRTSFNSWGGKRDWEIANPCRTIAEDPERNSKNALIYDKRSEDKLKDPEEVEEKTSTQNDEKRVRFNSWGGKRFIHPSLPKEISEMHNYADEFSDEWLIAPNKRDGNNARSRIIFVPWGGKRNTNEDILNPNPHLTHQSVNIRKVFFPWGG	Hymenoptera	Orussoide	Orussidae		Orussus
>Orussus abietinus_ITG-like	GAUJ02019540.1	353	1e-97	XM_001604783.3	Nasonia vitripennis	...TFLPVVGSCFYAYGLKQGELCRRDNDCETGLVCADVVGGETRSCQPPVTSNKQYSEECNMSGECEIGRGLCCQLQRRHRQTPRKVCSYFKDPLVCIGPVAIDQVKSIVQYTSGEKRITGQGNRIFKRTPFA	Hymenoptera	Orussoide	Orussidae		Orussus
>Orussus abietinus_ITPL	GAUJ02019872.1	251	9e-70	NV_07921	Nasonia vitripennis	MMYRQQRQSSASSQWSSTSPTSTTSSSSPSTWSSSSSRSSWPVPVFAWTVALLLVSSCLGLADAGVLMGHPLGKRSFMDIQCKGVYDKSLFARLDRICEDCYNLFREPQLHSLCRKNCFTSDYFKGCLDVLLLQDEMEQIQTWIKQLHGADPGV	Hymenoptera	Orussoide	Orussidae		Orussus
>Orussus abietinus_Myosuppressin	GAUJ02009659.1	211	2e-63	NV_09202	Nasonia vitripennis	MKCNTAMASMAFATILLVLSGHCYAMPPAQCSSGVLEEIPPRIRKVCAALSTMYELSAAMENYIEDKVPVLRENIPLPESAVKRQDVDHVFLRFGRRR	Hymenoptera	Orussoide	Orussidae		Orussus
>Orussus abietinus_Neuroparsin	GAUJ02016733.1	81.9	7e-14	NV_03041	Nasonia vitripennis	MQAIVTVYVLALIAGNILCSAHPARRPVCEGCGDECDKCEFGVTKSALCGISECRKGPGEVCGGPSNSWGICGDGLICSCNRCAGCSIDSLVCFTNMTCLPHQSLESRHMDFLNRLAFK	Hymenoptera	Orussoide	Orussidae		Orussus
>Orussus abietinus_PDF	GAUJ02018080.1	94.3	2e-20	NV_15000	Nasonia vitripennis	...MLLVPHRLCHVKRNSELINSLLGLPRNMKNAGK	Hymenoptera	Orussoide	Orussidae		Orussus
>Orussus abietinus_Ryamide	GAUJ02001141.1	48.9	7e-05	NV_30121	Nasonia vitripennis	...ARCVKNRLGPSSFGLGGIEFAAWIWIGCALFNIVLSQENFYTHGRYGKREEHQQCKCQDCFPSAEKKQLVDV	Hymenoptera	Orussoide	Orussidae		Orussus
>Orussus abietinus_SIFamide	GAUJ02008550.1	139	6e-37	NV_30008	Nasonia vitripennis	MASKDIVFALFAILVLVAVFGAEAAYRKPPFNGSIFGKRSSTITADYEVTGRALTTMCEVASETCNAWFAHQDSN	Hymenoptera	Orussoide	Orussidae		Orussus
>Orussus abietinus_sNPF	GAUJ02022200.1	82.4	5e-14	NV_13003	Nasonia vitripennis	MMTKRCMGAIVFVTCLSIALAAESYKDYEAEDVAERQSENLNNLFRLYLQRNLVDNVGGIPIQHLMIRKSQRSPSYRLRFGRSNGLMPASSGMETSEYENN	Hymenoptera	Orussoide	Orussidae		Orussus
>Orussus abietinus_Tachykinin	GAUJ02017258.1	255	3e-66	NV_03478	Nasonia vitripennis	MFVGSSIILAVLIVPSLTEKTSSNDVLSLHDASLLLPEMRDRKELTSVERRAVSKRAPMGFQGMRGKKNVIGPDFADNFLHEDYEKRAPMGFQGMRGKKEYLSNQDDSSANEEYSNEKRAPMGFQGMRGKKSSFDEEYDKRAPMGFQGMRGKKSLEEVLDEIEKRAAMGFQGMRGKKNYYLEYPEDNEKRAMAMGFQGMRGKKDEWAADWEKRKPMGFQGMRGKKSFQDELDELEKRAIMGFQGMRGKKYYNDIDEFAEDYEKRAPKMGFQGMRGKKDIFDSDKSAPMSFQDTRGKKTISESYDDGVMDLSDYEKRALMGFQGMRGKKDSDKRAPMGFQGMRGKKDLDDPFGSTSEFSKRAPMGFQGMRGKKDENPIEYEPFSPFTYFDSRGKKTPRFA…	Hymenoptera	Orussoide	Orussidae		Orussus
>Psyttalia lounsburyi_AST-CC	GCEQ01002193.1	54.3	9e-07	NV_30012	Nasonia vitripennis	MSLVTVIFMVILIITTTVARALPKRSLSDNLSESYDYEDYSGKEERYPVASKRAALLLDRLMVALQKAVDEQGTGDSRGGKEMPRTKPRVEALVGLHGVASPGMDLQRRGPSASGNVYWRCYFNAVSCFKKK	Hymenoptera	Ichneumonoidea	Braconidae	Opiinae	Psyttalia
>Psyttalia lounsburyi_Bursicon-beta	GCEQ01007128.1	145	8e-39	NV_03820	Nasonia vitripennis	MHRIMFRMLLLSSIGSRMVLGSLISQKVDDNCETLMSEIHITKEEFDEGGILLRTCSDDLSVTKCEGFCQSQVQPSIMTATGFLKDCYCCRESYLKERNVILHHCYNPDGIKLMKPEAANMEIKLREPADCKCFKCGDFSR	Hymenoptera	Ichneumonoidea	Braconidae	Opiinae	Psyttalia
>Psyttalia lounsburyi_ILP1	GCEQ01011672.1	108	2e-27	NV_03688	Nasonia vitripennis	MSTYRFNMFLAMAVPMAFILQLCSAQLDIYHYDEKRQDGSSPHKYCGKHLSNALQLICDGIYNPMFKKSDREMEIDDYVYAYDYPLQVRPNANAVMGRFGDVRFRRQSRGVHDECCVKPCSMAELMSYCGH	Hymenoptera	Ichneumonoidea	Braconidae	Opiinae	Psyttalia
>Psyttalia lounsburyi_PDF	GCEQ01013323.1	73.2	5e-15	NV_15000	Nasonia vitripennis	MKPSTKDVTSIFFVILLVVIVDSTLGTIDETDRDLMTASFPYGRGVDNELQLARILYLLPQRGIMCHPKRNSEIINSLLGLPKNMNNAGK	Hymenoptera	Ichneumonoidea	Braconidae	Opiinae	Psyttalia
>Pteromalus puparum_ACP	GECT01031869.1	171	7e-53	NV_30201	Nasonia vitripennis	MGRRLSIGLAAVAILVSCMLHLTLAQVTFSKGWGPGKRSALYETDCSRVNYKSLALLFHTLMAEVKHLMACDHQATANYLQSVERQ	Hymenoptera	Chalcidoidea	Pteromalidae	Pteromalinae	Pteromalus
>Pteromalus puparum_AKH	GECT01007792.1	103	2e-27	NV_13000	Nasonia vitripennis	...GLCLCIVLLQSRAAEGQLNFSTGWGKRSSHLLEPVQGSSSSASSSSASSASSGIGRPRQQADLDFFLQRYYRHLRKIEAQRLANSQ	Hymenoptera	Chalcidoidea	Pteromalidae	Pteromalinae	Pteromalus
>Pteromalus puparum_Allatotropin	GECT01022345.1	227	3e-72	XM_003427526.3	Nasonia vitripennis	MRVSVFVSVALVAVLLAEGTSSGSCVHFEKPRTKPREIRGFQPEYISTAYGFGKREIAKQDKYEKIMLLLLQNSPQSIPASWFLHEMRQNPELAKRIVRKIVDGGEEDNPGKLSTAELFKSERKISFF	Hymenoptera	Chalcidoidea	Pteromalidae	Pteromalinae	Pteromalus
>Pteromalus puparum_AST-A	GECT01039141.1	363	5e-125	NV_13011	Nasonia vitripennis	MSSSNLCGTAMSLTIFCVLSILGGTSVAMDEQASGSSSSGVSSSSSSSSHGPHFSPLVDPRDQIVGGKRAYTYRSEYKRLPIYQFGLGKRWVDDKRSQPFSFGLGKRTRPYSFGLGKRSSYSEDDGSRYGLGLSYLIQPSDLYEQLAQRDALENYLQQQQQAIKRTGGFNFGLGKRDAEMNEGMMRNDGLNEKVPVKHSRDKYLFGLGKRFYEPATMQEDEDEEQQMIEDA	Hymenoptera	Chalcidoidea	Pteromalidae	Pteromalinae	Pteromalus
>Pteromalus puparum_AST-CCC	GECT01038229.1	175	8e-51	NV_30011	Nasonia vitripennis	MMSLRIAVCTAVALVVLVDWSTALPAGDKEALMNGLNMMGDEEGAAVERDLLNYLVGRRFVKRLRSQADVDDLQRKRNYWRQCAFNAVSCFGK	Hymenoptera	Chalcidoidea	Pteromalidae	Pteromalinae	Pteromalus
>Pteromalus puparum_CAPA	GECT01016643.1	41.2	0.079	GAXO01003004.1	Argochrysis armilla	MCKSVSSLCLLLALLYIRFEGTAAKESVSFITDTRIPFDCPKGTPPSVCFKRWTMFPFPRVGRDSQARQQRSFGLVKYPRVGRSDPQLLLDKDDETWPGAHLDFTNDAYSRRVSEGRNRRDGPWAFFLITPNFREQPTAVDGMDSQFGADEVAME	Hymenoptera	Chalcidoidea	Pteromalidae	Pteromalinae	Pteromalus
>Pteromalus puparum_CCAP	GECT01006197.1	135	8e-40	NV_04678	Nasonia vitripennis	...MKRPFCNAFTGCGRKRDPSYASGLQLPIPLYRALLRLSSLRNGAAAEVRMRQRPLGLIGPENLLQLGPQSPRLAP	Hymenoptera	Chalcidoidea	Pteromalidae	Pteromalinae	Pteromalus
>Pteromalus puparum_CCHamide-1	GECT01013063.1	231	2e-75	scaffold176	Nasonia vitripennis	MKMRGNPELVALRNVYCLVGVSILISSFAGCAAGSCLSYGHSCWGAHGRKSGVIRPVDSLMPNDLSLKHPAAGQRVVSPSFGERWLLSRLVNRQLMQVPLRGRMLTQSLGDELPEVASLAKHSSSLDKLSGTVDVRDMSKEEQRISDGEESNILLYPQSRDFPNNDERAIKMGFYKLLKNFDEKLK	Hymenoptera	Chalcidoidea	Pteromalidae	Pteromalinae	Pteromalus
>Pteromalus puparum_CCHamide-2	GECT01024485.1	167	7e-53	scaffold218	Nasonia vitripennis	MGSTSTSSALFLTFLLVASFSVEISAKRGCSAFGHSCYGGHGRKSYSESVDLDAARNKEETQQVDYDLSRSNAESVALVPSQGYNRQEQRSIHSIHERPNTNAWSLFIRKLLVPYRRPYMAYSEAQK	Hymenoptera	Chalcidoidea	Pteromalidae	Pteromalinae	Pteromalus
>Pteromalus puparum_CNMA	GECT01020765.1	469	2e-150	XM_016984513.1	Nasonia vitripennis	MRGKSYALSTGLCILAVSMLIFGCHKVDAAPQPIPPGMMYREDYGAELPSQTLVDRLKQIVERKEQKIEKEIAELAEEQMEIQALIDAKARNQREHPQPPEFSEEDTEALPVPAAMYHSGPLHSGKRTSYMALCHFKICNMGRKRQM	Hymenoptera	Chalcidoidea	Pteromalidae	Pteromalinae	Pteromalus
>Pteromalus puparum_Corazonin	GECT01020523.1	118	9e-35	NV_09278	Nasonia vitripennis	MIRGLMIALLTVTLVSLATCQTFQYSRGWTNGKRAETSPLASILDFRAAMTGAAERMNDLQARCANLQKWKMFLLRSN	Hymenoptera	Chalcidoidea	Pteromalidae	Pteromalinae	Pteromalus
>Pteromalus puparum_DH31	GECT01027380.1	212	2e-68	NV_02135	Nasonia vitripennis	MQREIALSWLLLATFAVLAISNRAEALPFIRSRSLWNQFQEDYPEAAQELLERIENFAVYAQPDNAKRGLDLGLNRGFSGSQAAKHLMGLAAANYAGGPGRRRRSEQA	Hymenoptera	Chalcidoidea	Pteromalidae	Pteromalinae	Pteromalus
>Pteromalus puparum_DH44	GECT01013283.1	50.4	2e-08	XM_003425272.3	Nasonia vitripennis	MSLVSLLATTTLITLATSTPMILADDVAAAGPVGGGSGQRAKIPVDHDHFLLIMLLNRRDFGLKTKPPLDETGGEYITSLDSDMSSGGGGGGFDTGGIAVSDVTRGKRIGSLSIVNSVDVLRERVLLELARRKAMEDQRQISENRRILDSVGKRGFSYRDHRIARKKRLQYQLNHQQQPERLLAQ	Hymenoptera	Chalcidoidea	Pteromalidae	Pteromalinae	Pteromalus
>Pteromalus puparum_EH	GECT01029075.1	172	4e-55	NV_08338	Nasonia vitripennis	MVLSKRLLVVLLMSYLVFLTVAAAHPSVGTCFRNCSQSKKFLGIYFDVQLCDEYCVKFKGKMTPDVEDPDSLAPFITNLNEVQ	Hymenoptera	Chalcidoidea	Pteromalidae	Pteromalinae	Pteromalus
>Pteromalus puparum_FMRFamide	GECT01035904.1	127	9e-34	XM_003425272.3	Nasonia vitripennis	MAQLALVLGIVLGLQYYGLTAASPVSPDYLEQQERGGLEYALKRGLFLPLSAADVLDSRERRSSSGGNMGSSFIRYGRNSDDLGVSQPHTRSDVIIRYGRDGLNGRLNRLRQERMRRLARLALICAAKNQEESPANSAEEKILREICKDAPLHPTVPDFV	Hymenoptera	Chalcidoidea	Pteromalidae	Pteromalinae	Pteromalus
>Pteromalus puparum_ILP1	GECT01023158.1	183	1e-53	NV_03688	Nasonia vitripennis	MSTSRLSGLVTLTFAILLLLQLVQAQSDVYQYEQKRQGASKYCGKQLSNTLQLVCHGLYNSMFKKSVGQGMEMDDYPFNYDDSYPFRSRAVANAMMGRFGAGRFRRDSRGVHDECCVKPCSLSEMLSYCAKPQ	Hymenoptera	Chalcidoidea	Pteromalidae	Pteromalinae	Pteromalus
>Pteromalus puparum_ILP2	GECT01019061.1	173	1e-52	NV_30146	Nasonia vitripennis	MYPSDSDRTMTTTTTRRTAGSRCWWLCLLLVLLVLSLELTRHQAEANNIHRRFYRRAVRLCSRSLSDALYLLCKDRGYNEPFTSSETEVRHTTGPGLVEECCYNSCSIEQMEQYCKPRNKA	Hymenoptera	Chalcidoidea	Pteromalidae	Pteromalinae	Pteromalus
>Pteromalus puparum_ITG-like	GECT01023849.1	454	2e-157	XM_001604783.3	Nasonia vitripennis	MKTTCAMLLAVFALMNGGVDAWGGLFNRFSPEMLSNMGYGSHGGYLGRSSAFLQHGSSFSDNGLDDGADEPCYERRCNTNEDCCPGSVCMNPEGEWPEGRCMFIYGLKQGELCRRDNDCETGLMCGEVAGSDSLSCQPPVTSNKQYSETCSMSSECDISRGLCCQLQRRHRQTPRKMCSYFKDPLVCIGPVAADQVKHVVQYTSGEKRITGKNNRLYKRGFA	Hymenoptera	Chalcidoidea	Pteromalidae	Pteromalinae	Pteromalus
>Pteromalus puparum_ITPL	GECT01029791.1	174	5e-53	NV_07921	Nasonia vitripennis	MSLLSVLAWSMTLLLVSSCLGIADAGTLMGHPFSKRSFMDIQCKGVYDKALFARLDRICEDCYNLFREPQLHTLCRKNCFTSDYFKGCLDVLLLQDEMEWIQTSIKQLHGADPGV	Hymenoptera	Chalcidoidea	Pteromalidae	Pteromalinae	Pteromalus
>Pteromalus puparum_Myosuppressin	GECT01014715.1	161	5e-48	NV_09202	Nasonia vitripennis	MMKYSNSSSGSNGNSGNVAMLTLLCLCAFLATFCGEAHGMPPAQCSPGLLDEVPPRIRKVCAALSTIYELGSAMENYINDKVPVLREGIPLPDSGVKRQDVDHVFLRFGRRR	Hymenoptera	Chalcidoidea	Pteromalidae	Pteromalinae	Pteromalus
>Pteromalus puparum_PTTH	GECT01004967.1	326	4e-112	NV_30191	Nasonia vitripennis	...VLLLIVHHKAKGQLGSYSDDFSDVEFPPDERDDCSDGTCYAEKRIILPEKPVEHRQLIPRFATKLLSVNSAESFPQSQWRPVCGCVTQYKLLNLGEGHYPRYITTARCKSKTATNRFYQCKYYDYRVHVLVKRGLNSILKNADEPDVRDVEELPLPESLHANWQLFAFSVSVACVAVERA	Hymenoptera	Chalcidoidea	Pteromalidae	Pteromalinae	Pteromalus
>Pteromalus puparum_RYamide	GECT01021401.1	124	2e-32	NV_30121	Nasonia vitripennis	...RSSGNRLKESSFFSAARFGRSEDANNLKKSPKLFEIEPRVDRFFLGSRYGKRSSSVLEPQRAPPEAMNYQRFEAAIDYIDRVKQDLAEVEEIEDETRNTSPDDELDEAIYPYTYTGLSKI	Hymenoptera	Chalcidoidea	Pteromalidae	Pteromalinae	Pteromalus
>Pteromalus puparum_sNPF	GECT01020140.1	270	1e-82	NV_13003	Nasonia vitripennis	MIAKGCTWTIVFFVIVGVVSAVENYMDYGNESPNSDKSANLRELYRMLVQRSVDDSDSLRDLAEHLQPRAAERSPSLRLRFGRSYPKYPRSPSLRLRFGRSYPSQVGLLSRLNDAESSAAAFEEN	Hymenoptera	Chalcidoidea	Pteromalidae	Pteromalinae	Pteromalus
>Telenomus podisi_ACP	GBEU01037053.1	52.4	2e-07	NV_30201	Nasonia vitripennis	MMRPNKLARVFISVYLSFCLLHLVVSQVTYSRGWGPGKRAINDECSVNILLLRSLVNELKAMIYRDIQAQPNIQSI	Hymenoptera	Platygastroidea	Scelionidae	Telenominae	Telenomus
>Telenomus podisi_AKH	GBEU01009806.1	38.9	0.045	GAJC01024209.1	Leptopilina heterotoma	MFIKPQLSLLTIGIFCIFYLFVPTEAQLNFSTGWGKRNIDLDSKPPLFSYLTQKQRVQLQQLQQFYNFLKLMDDDGRISSSKGNDPRNNINVLPAGI	Hymenoptera	Platygastroidea	Scelionidae	Telenominae	Telenomus
>Telenomus podisi_AST-A	GBEU01049013.1	74.0	2e-11	NV_13011	Nasonia vitripennis	MILSTAVARIILLYLVSGFGKFVVSMEESAESLEVNNNEIDDIDSYDFNEPQNKRTYTYVSEYKRLPVYNFGIGKRQTYGDKRIKPYSFGIGKRSQGYTFGVGKRRYPMLNFDYPELSSYEARFHPDLINLLEAKRNNLKYSFGVGKRTLELMPAFTDNLATNPKRGSKYTFGVGKKSLEDPMQS	Hymenoptera	Platygastroidea	Scelionidae	Telenominae	Telenomus
>Telenomus podisi_AST-CC	GBEU01044435.1	47.6	0.0005	NV_30012	Nasonia vitripennis	MPVMPKRAALFLDRLMVALHEAMENNISGEGGGGGSYSSRESTIPLEAKSSDYIVDAKSKGNPKRIGSKNFWRCYFNAVTCF	Hymenoptera	Platygastroidea	Scelionidae	Telenominae	Telenomus
>Telenomus podisi_AST-CCC	GBEU01008112.1	53.5	2e-07	NV_30011	Nasonia vitripennis	MIDWIMAAPMIEEDVKLSDIRNQLTEAEEREALDNLVSYIIARKVLGLHSPDTMYEMQKKRSYWKLCAVNAVSCFGKK	Hymenoptera	Platygastroidea	Scelionidae	Telenominae	Telenomus
>Telenomus podisi_AVLP	GBEU01047114.1	234	8e-71	NV_08469	Nasonia vitripennis	MIAWVIVLVSIFSLSSACLITNCPRGGKRADQSLMLMETSIRECTSCGRDGSGRCFGPYICCGSTIGCFIGTPETYKCRKESLYSKPCIAGFAMCRGNKGRCAANGICCSQEACYAD	Hymenoptera	Platygastroidea	Scelionidae	Telenominae	Telenomus
>Telenomus podisi_Bursicon-beta	GBEU01047385.1	210	4e-61	NV_03820	Nasonia vitripennis	...MKDEYDENGQMIRTCSGDVLVTKCEGFCNSQVQPSVVAITGFLKECYCCREDYLKDRLVKLDHCYNSDGVKFVEENLRAMEIKLREPAECKCH	Hymenoptera	Platygastroidea	Scelionidae	Telenominae	Telenomus
>Telenomus podisi_CCHamide-1	GBEU01042619.1	76.7	2e-13	scaffold176	Nasonia vitripennis	MLAWLSVTKCNALSKITRIVMIILVCHLAGCAAGSCISYGHSCWGAHGRKNGDSQNLAKPMLEARAYQRPPNIYEMIFSRLENRRGNEARLSPIQVHNFEHKEKNWKRNDFIRTRDKDGRDLKLLLTQL	Hymenoptera	Platygastroidea	Scelionidae	Telenominae	Telenomus
>Telenomus podisi_CCHamide-2	GBEU01051056.1	74.5	1e-12	scaffold218	Nasonia vitripennis	MKIIPGWSNVTSLALFHVFLIVLLTFGVQVSSKRGCSSYGHSCFGGHGRKSQDNGIDFFGLKYINPATKLSSKDAINLETTGPYQVQESYKPFSKNLQILLRKLVSPSKDKLFVRN	Hymenoptera	Platygastroidea	Scelionidae	Telenominae	Telenomus
>Telenomus podisi_CNMA	GBEU01041128.1	107	8e-23	XM_016984513.1	Nasonia vitripennis	MTGRIFTLLTGFNILVICLFCVLTDCVSARPQPTREDPSFNKGDYLLLNLLKQISDSKHEMAEQERELGEEQMEIQAYLARKASMRREEEVQEEMSEESPEALPVPSAIIHNQPLHNGKRTNYMALCHFKICNMGRKRKL	Hymenoptera	Platygastroidea	Scelionidae	Telenominae	Telenomus
>Telenomus podisi_DH44	GBEU01038773.1	74.5	7e-12	XM_003425272.3	Nasonia vitripennis	MYKKRESYLDHSNLMSLLGQKDPRFENEMYDMDPGSSIRNKRIGSLSIINSVDVLRDRVLLELARRKALQNQLQIAENRRFLDTIGKRSIPDYEESYAKYIGRANESDASRQEKANPDETAMTERTRVWIVEDDPAVLHNNVEQVQRLQKSEQHLL	Hymenoptera	Platygastroidea	Scelionidae	Telenominae	Telenomus
>Telenomus podisi_Elevenin	GBEU01042834.1	71.6	5e-13	GBQI01018789.1	Chrysis viridula	MSLRRCIIILSLFAWFAYVRGRHVDCERFPFYSYCRGVQTRKRFVSTEEDKLNQEEYHPKPKPHSIYNVEQMLTRLEKDINNDGLLDAFLSSLIEKRRNSSKRASTKDRSKLQRTQDFLSQLNSLDNDY	Hymenoptera	Platygastroidea	Scelionidae	Telenominae	Telenomus
>Telenomus podisi_FMRFamide	GBEU01029375.1	65.9	2e-10	XM_011300376.1	Fopius arisanus	MITHVIFCGLVVVCQILLASTSPLKLEGYSGLGDLETVLKRAKQELAHEQDAKERRSNAGSSFVRFGRSRKSLFSEIDQAQDYPMDHPQTRSDVIIRYGRSDKKNSHKPRRSDSGFIRYGRSSMEKDLQLLCSAFEETSLDQILHFYPAELVRLCESLEEERAKK	Hymenoptera	Platygastroidea	Scelionidae	Telenominae	Telenomus
>Telenomus podisi_ILP1	GBEU01049757.1	168	8e-44	NV_03688	Nasonia vitripennis	MSRTQASGLLFSLLAVVIVCQMSAQQSIYQFVRKRPSNAMNKYCGKNLANALHLLCNGLYNSMFKKRNQEMIDPVYDNSFPFTSRVVAKTMMGRFRGNKFRRQVRGVHDECCAKPCSIDELSSYCAQ	Hymenoptera	Platygastroidea	Scelionidae	Telenominae	Telenomus
>Telenomus podisi_ITG-like	GBEU01033010.1	376	3e-116	XM_001604783.3	Nasonia vitripennis	MRANINAALMLLVLSSFVDEGVDAWGGLFNRFSPEMLSNMGYGAHGGYPGKSSTYLQRPMSGSYANSFGDSLDEAVLEKEACYGKRCTANEHCCPGSVCVDDNSVTGYCRFSYGNKHGEICRSDNDCEDGLVCTDNIEEDTRTCQYPIYSNKQYSEECNMSGECDVTRGLCCQLQRRHRQASRKVCSYFKDPLVCIGPVATNQIKSVIQYTSGEKRITSQGNRLYKRTPY	Hymenoptera	Platygastroidea	Scelionidae	Telenominae	Telenomus
>Telenomus podisi_ITPL	GBEU01050849.1	233	4e-68	NV_07921	Nasonia vitripennis	MMHRQLRRISSSSCQSYPASNYSDEATIVASTLPPTTISSWTTSTSTSSTLLSIFTWSMALLLVSSCLGFADAGILAGHPFSKRSFLDIQCKGVYDKSLFARLDRICEDCYNLFREPQLHTLCRKNCFTSEYFKGCLDVLLLQDETERIQTFIKHLHGAEPSI	Hymenoptera	Platygastroidea	Scelionidae	Telenominae	Telenomus
>Telenomus podisi_orcokinin	BEU01007735.1	60.4	5e-08	NV_30010	Nasonia vitripennis	...MKKNFDEIDASGFRGFVSKKNFDEIDRSSFNDFGKRNFDEIDASGFRGFDKKNLFGTFDLDRRDLEKYQRLHLPDYFRIGRLGPRSYLKSSFEDVGTRLQKKN	Hymenoptera	Platygastroidea	Scelionidae	Telenominae	Telenomus
>Telenomus podisi_PDF	GBEU01027122.1	64.8	3e-09	NV_15000	Nasonia vitripennis	MQILFKFCLVSILLLGAVAPTLTYYQDYPLNTLMSKYFYRLKDDDLMILKLLLEPQRTNQKRNSELINTLLSLPKTINMAG	Hymenoptera	Platygastroidea	Scelionidae	Telenominae	Telenomus
>Telenomus podisi_Pyrokinin	GBEU01039821.1	78.4	6e-13	NV_30144	Nasonia vitripennis	...DFSPNGSNEIETSYDNGLKILRDVGKGTNGNPIRNTKRNTVNSTSVGLWFGPRLGKRRKSTDGPEIETEELDSIAEALSSGPWAFISIPHASRTGIERRQATQFTPRLGREVSENVAMYEQDQLFNKDQDMQAQLPVDSLQQLRYMSRGEREQLSPLLQMLRKSLF	Hymenoptera	Platygastroidea	Scelionidae	Telenominae	Telenomus
>Telenomus podisi_SIFamide	GBEU01049890.1	84.6	1e-16	NV_30008	Nasonia vitripennis	MNFVRNLLVVLVIFTMAVYIDGAYKKPPFNGSIFGKRSSSFVETDATSKALTAMCEVANDLCFTWYINPDSN	Hymenoptera	Platygastroidea	Scelionidae	Telenominae	Telenomus
>Telenomus podisi_sNPF	GBEU01045835.1	62.6	3e-08	NV_13003	Nasonia vitripennis	MRYVYLTCVIVVTINYIATSAESNFIENDASLSDSGEDVRLFIKRLDKRLREMENEKLMELLNDDHYMMRKSQRSPSLRLRFGRSSPNPDVLRILKLKNPVQYNQNQGY	Hymenoptera	Platygastroidea	Scelionidae	Telenominae	Telenomus
>Trichogramma pretiosum_ACP	XM_014381040.1	88.6	2e-20	NV_30201	Nasonia vitripennis	MSKHSRLVICFFFIVCLLQLSMSQVTLSRGWGPGAGKRAVSYDSDCQVNAKSLQLIFHLLMPEVKRLLGCDHQTMINYLQGLDRP	Hymenoptera	Chalcidoidea	Trichogrammatidae		Trichogramma
>Trichogramma pretiosum_Allatotropin	XM_014371120.1	95.9	3e-22	XM_003427526.3	Nasonia vitripennis	MRFNLLIYYAFVGIVLTATIHFGNCGKPRTKPREIRGYQPDQLMTAISFGKRDYSNDNKFEKIFMLLLQNDSSYDGFTVRWLLREMKRNPEMAKWVLKKLSGNNSDKQSMNDSAADEFDSKKPMSYF	Hymenoptera	Chalcidoidea	Trichogrammatidae		Trichogramma
>Trichogramma pretiosum_AST-CC	XM_014376273.1	110	7e-27	NV_30012	Nasonia vitripennis	MVLSGPHPGFAAVLIIICMIHGLLGMALNDDSMDPLDVQLETYSNEEPRVLPKRAALLLDKLLVALQKAVDKDEIGKEGSKSYARMQSDFPDFPESQKFLLADDKTMDLQRRGQAKGRVYWRCYFNAVTCFKKK	Hymenoptera	Chalcidoidea	Trichogrammatidae		Trichogramma
>Trichogramma pretiosum_AST-CCC	XM_014375830.1	142	7e-38	NV_08469	Nasonia vitripennis	MLLKLVVCTIIALVVFIDWTAALPAGDKEALMNGLNLQMVGGEDDGSSAAVERDLLNFLVGRRFVKRLRSQADIDDLQRKRNYWRQCAFNAVSCFGK	Hymenoptera	Chalcidoidea	Trichogrammatidae		Trichogramma
>Trichogramma pretiosum_AVLP	XM_014370576.1	254	9e-84	NV_08469	Nasonia vitripennis	MLKVIVFVFVMLFSLSHCCLITNCPRGGKRGDPTFFLENIARECPVCGHEEQGHCFGPHICCSPSMGCLIGTSETLSCRKESLYSRPCVAGFAMCQNNNGRCAANGICCSQESCFIDPACKLVDENNDRKIGAEFGAFLLENSGRNEHIL	Hymenoptera	Chalcidoidea	Trichogrammatidae		Trichogramma
>Trichogramma pretiosum_CCHamide-2	XM_014379399.1	93.2	2e-20	scaffold218	Nasonia vitripennis	MGSLPTRSAFVVTVFLFTLCCVEISAKRGCSAFGHSCYGGHGRKSNIELTDFNEKNKDEVQEEYDLAKPNLENVAYVPSQGFTRDGFRLDNRAIDRLPLRLNPNSWSLFIKKLMTTNRHPYMTYGEVQK	Hymenoptera	Chalcidoidea	Trichogrammatidae		Trichogramma
>Trichogramma pretiosum_DH31	XM_014371289.1	159	4e-43	NV_02135	Nasonia vitripennis	MQHKIVLCCLVLLVATALTVQALPYTRARLMWNQFQEDFPEAAQELEDRIENMALFVQDNNAKRGLDLGLNRGFSGSQAAKHLMGLAAANYAGGPGRRRRSEQASRAASVAAQVVVPGNEQV	Hymenoptera	Chalcidoidea	Trichogrammatidae		Trichogramma
>Trichogramma pretiosum_DH44	XM_014381725.1	68.9	3e-10	XM_003425272.3	Nasonia vitripennis	MGKQQRRCSMMSLLSLLATTTLVGLAQAGPLARTSSHNAAIQSLQIPVDRDRFLLILLVNQKDFVAEGKSMEDMLEYLNEHDTGTTSNEADSNVSSSSSNGRDKRMGSLSIVNSVDVLRQRVLLELARRKAMEDQRQISENRRLLDSVGKRSSYPGSSIMARKKDSSAADSSLEHDQLQRQFDELMMQ	Hymenoptera	Chalcidoidea	Trichogrammatidae		Trichogramma
>Trichogramma pretiosum_FMRFamide	XM_014372365.1	65.5	3e-09	NV_03688	Nasonia vitripennis	MGKVHLREGAVVLLALLQMGLCGPSSDLMSDYGNESQEGQLQGASDELAMKRNSLLSIPPEALLLDSRERRSNTPAGSSFIRFGRSGSSNGGAISPPHTRSDVIIRYGRDGAAGPNSRLTRLRQERMRKMARLALLCAESRSQQDDYAMSSAEDKILREICRDTPLHPTVPDFV	Hymenoptera	Chalcidoidea	Trichogrammatidae		Trichogramma
>Trichogramma pretiosum_ILP2	XM_014366910.1	132	2e-37	NV_30146	Nasonia vitripennis	MATIRMTLVLFALMLLIGSALLPAPSGGGGVEAFSLHRRLPRRSVRLCSRSLSDALYLLCKDRGYNEPFSSSDEEEIRHATGPGLVEECCYNACSIQQMEQYCKPRKDKKDGEQQQAGGAQSKR	Hymenoptera	Chalcidoidea	Trichogrammatidae		Trichogramma
>Trichogramma pretiosum_ITG-like	XM_014374597.1	358	1e-117	XM_001604783.3	Nasonia vitripennis	MKLQVALLGLVACWMSGGSGVGKVAAWGGLFNRFSPEMLSNMGYGGGAGHGNGGFLGRQSAFVQHGGSLSDNMLDEGMEEPCYERHCQTNEDCCLEYVCIHPEGEWPDGRCMFVYGLKQGELCRRDNDCETGLVCAEVAGSDSFSCQPPVTSNKQYSESCTMSSECDISRGLCCQLQRRHRQTPRKMCSYFKDPLVCIGPVAADQVKQIVQYTSGEKRITGKNNRLYKRGYD	Hymenoptera	Chalcidoidea	Trichogrammatidae		Trichogramma
>Trichogramma pretiosum_ITPL	XM_014379050.1	135	8e-32	NV_07921	Nasonia vitripennis	MMMQQQKQRTPLNRLLAPVESCNESGLVDVRTSTRSSSKSPIIRNQRTLETRTRTTSSTSRAAAAAAAATTATTKTAVSAATTCPARPTSSRHVQRSTTSVAPNSSVSSLSSSSWNSSRGSSSTSTSSSIRRLSVAAWALALLLVLASSCFGGAEAGSIMGDSFSKRSFMDIQCKGFYDRSHFARLDRICEDCYNLFREPQLHSLCRNNCFTSEYFKGCMDVLLLQDEEAKIQQAIKILHGADPGV	Hymenoptera	Chalcidoidea	Trichogrammatidae		Trichogramma
>Trichogramma pretiosum_Myosuppressin	XM_014370811.1	153	1e-43	NV_09202	Nasonia vitripennis	MASKVSISSLLTLAVIMVLATLLAQHQVHAMPPTQCSPNLLDEVPPRIRKVCSALSTLYELGSAMENYINEKVPVLRENIPLPDSGVKRQDVDHVFLRFGRRR	Hymenoptera	Chalcidoidea	Trichogrammatidae		Trichogramma
>Trichogramma pretiosum_Neuroparsin	XM_014370668.1	177	3e-48	NV_03041	Nasonia vitripennis	MHEAKPITRTTRALIFLLLTSLPMLPAHPTIIERAEAQLQRSECDGCGDQCAKCKYGSAFSRWCGLRECLKGPGEICGGARNKYGVCGDGMYCRCNKCTGCSIDTLECFSGFCPVYEQQIQLRHPDNLQGLQLDK	Hymenoptera	Chalcidoidea	Trichogrammatidae		Trichogramma
>Trichogramma pretiosum_NPF	XM_014380300.1	80.5	5e-16	NV_13002	Nasonia vitripennis	MKSTGLAILLLTLILVEFRSVKCNPEAMMRPTRPKVFTSPEELRQYLELVKDYFTVHGKARYGKRADHQSTLINKNVYLRNLLEILMTLNMHNQLNEVEGRYESVENNNDDSHDGVNELLEKMHLFLE	Hymenoptera	Chalcidoidea	Trichogrammatidae		Trichogramma
>Trichogramma pretiosum_orcokinin	XM_014372520.1	140	2e-33	NV_30010	Nasonia vitripennis	MKLSAVFSAFLCLSITSFGNSALILPHGNALNTDVLSQAEYVEALAKELEKEGLKSQRGNRHGSKSIETSGFNHAAGFGGQRSRLADEGFSESVIYPAELARLNGNPEKRHFDEIDRNDFNTFKRNIDEIDRTAFNAFKRNLDEIDRTGFNAFKRNFDEIDRAGFGGFADKRNIDEIDRAGFGGFNRKRNFDEIDRSGVPGFAKRSAPRSSSPNNNNKLRR	Hymenoptera	Chalcidoidea	Trichogrammatidae		Trichogramma
>Trichogramma pretiosum_PDF	XM_014381034.1	91.3	3e-21	NV_15000	Nasonia vitripennis	MHSEISKIIKIFIILGVIYCTSASMEDPSNTLSIPNEYYGRQLDFDLLTRLLTMPPRLCHSKRNSELINSLLGLPKNMNNAGK	Hymenoptera	Chalcidoidea	Trichogrammatidae		Trichogramma
>Trichogramma pretiosum_Pyrokinin	XM_014369146.1	95.5	2e-19	NV_30144	Nasonia vitripennis	MYRVRIRTTTIIASALFMSAIVVDTVSAQYDSPSGQEAIEGPRVERMHAEASDPCAAGQCLTQNSASQLGGMWFGPRLGRRRRSGGQAEDKLLQLPSSSVSDKKIQQLSEILAAERPSWGIITVPAETEAQSPSLRDGMSKNEYPREPPFTPRLGRELEDRLVGMQLAHSFLERLDNKLDIDDATDGQQQQQDNSQPKFPPRLGRRIPERELRRIFRRFKIYF	Hymenoptera	Chalcidoidea	Trichogrammatidae		Trichogramma
>Trichogramma pretiosum_Ryamide	XM_014367875.1	34.7	0.076	NV_30121	Nasonia vitripennis	MGSQNKTFNASTIQLIKWFGVSCLLVSVVASQVQENLHINERHGKPDMSMVPTFQIGSRYGRSPLPGKSVDRANRLLMMVPRVDRFYFGSRYGKRGLSSSSAAASPLVSHQQEEQQPSLHDRTTFDDFLNSYGLTEKQFNDIKRIVQEERWINNEGQAEISNDLYLDQI	Hymenoptera	Chalcidoidea	Trichogrammatidae		Trichogramma
>Trichogramma pretiosum_SIFamide	XM_014381431.1	85.9	1e-19	NV_30008	Nasonia vitripennis	MLSIRLTLFLLAIFVIMSVNANAAYRKPPFNGSIFGKRANSISVDYDMTNRAMDAICEIARDNCNTWYTRQDSI	Hymenoptera	Chalcidoidea	Trichogrammatidae		Trichogramma
>Trichogramma pretiosum_sNPF	XM_014373445.1	66.6	5e-23	NV_13003	Nasonia vitripennis	MITNHYTWAIVLLSVAGSFAAIENYMDYGNDGANGLESGNNNKPVNFRELYKFLVQHNPNEINWNDLMYMQQQEHLQPRAGLEQRSPSLRLRFGRSYSKYPVRRSPSLRLRFGRSYYPPSSPVGQGDDSTSAAASAAALEAN	Hymenoptera	Chalcidoidea	Trichogrammatidae		Trichogramma
* bridging query species
>Prionyx kirbii_Elevenin	GBQI01018789.1	45.4	0.0008	KP895548.1	Locustamigratoria	MSIKPVVQRFMVLFAIFLCYLEVGAEKEEYTVDCELYPFHHTCRGMMSKKRAMMGTPVNGLGCDGKNDPDCLRLRNFIEKQHRLSYLPLSRSKLWITLLDDDLLRNNIYDGYTSTNDIRHKKRKNNDLEQQYDGRRIPLDTFWSELENSDGDY	Hymenoptera	Sphecoidea	Sphecidae	Sphecinae	Prionyx
>Pimpla flavicoxis_kinin	GBPM01023160.1	46.6	0.0005	AB817264	Nilaparvata lugens	MWLLLVGMTVLLSRAVMANLTDDAAYYLSETNDDRTLGGIEKPRYEKSELETSEATSSSETEEDRTENGGTPDDSIGNRGAKRSVTDADSHDKPSRQRQAPAPLATLLYWPEREDETGGMELRRNPLMQERRNPAFSPWGGKRDVQQRYKTITKIRRPVRVPFNSWGGKRDGDKTRQQQFADLKGKFFNWGGKKSAPTFNSWGGKRASPTFNSWGGKRASPTFNSWGGKRATPTFNSWGGKRAASGINDDYNPTANYGYYQRHRKSPDLDVGRQGVNDLDAAEDIYSDESIDNNETGEKRGSLKMIASGEMTTSGSTQGATFSRVPFEPWGGKKRRHLGCTDNGSPSAGVSLILCKIGQLIPSIA	Hymenoptera	Ichneumonoidea;	Ichneumonidae	Pimplinae	Pimpla
